# Supplementary material for: Hypoxia at 3D organoid establishment selects essential subclones within heterogenous pancreatic cancer
Source: Front Cell Dev Biol. 2024 Feb 5;12:1327772. doi: 10.3389/fcell.2024.1327772 (PMC10875002; doi:10.3389/fcell.2024.1327772)
Supplement: Supplementary file 1 [file Table1.XLSX]

## Sheet: Gene expression (CPM)
Gene	HYPO-PCO_Hypoxia_1	HYPO-PCO_Hypoxia_2	HYPO-PCO_Hypoxia_3	HYPO-PCO_Normoxia_1	HYPO-PCO_Normoxia_2	HYPO-PCO_Normoxia_3	NORMO-PCO_Normoxia_1	NORMO-PCO_Normoxia_2	NORMO-PCO_Normoxia_3	NORMO-PCO_Hypoxia_1	NORMO-PCO_Hypoxia_2	NORMO-PCO_Hypoxia_3
KIAA0020	0	0	0	0	0	0	51.8975	51.7235	52.5396	34.1959	35.8181	34.6488
SPG20	0	0	0	0	0	0	26.5962	27.2265	26.6077	7.41278	7.89305	7.35546
SNHG18	0	0	0	0	0	0.0102021	10.0109	9.70504	9.83901	9.17773	9.74383	9.55928
MTAP	0	0	0	0	0	0	61.1364	62.8346	63.9593	69.5721	71.1028	66.1615
MSC	0	0	0	0	0	0	3.28717	3.17068	3.12695	0.132371	0.119757	0.150688
DDX43	0	0	0	0.0109665	0	0	14.5557	15.6328	15.085	8.0967	7.96926	8.29726
HNF1B	0	0	0	0	0	0.0102021	24.4795	23.5595	22.7019	21.5213	20.5437	21.1999
SMARCA2	0	0	0	0	0	0	58.9201	59.9948	55.552	38.7075	37.8975	37.0222
TTR	0	0	0	0	0	0	0.224125	0.206784	0.217626	0.154433	0.174191	0.122434
KANK1	0	0	0	0	0	0	20.6444	22.8013	22.2437	7.54516	7.83861	7.3743
ZNF597	0	0	0	0	0	0	4.61947	4.16324	4.44416	4.85361	4.45277	4.65249
GLIS3	0	0	0	0	0	0	53.4788	48.2495	49.8708	78.4961	79.0611	79.8082
TUSC3	0	0	0	0.0109665	0.00998017	0	29.8958	32.0928	33.377	33.6554	34.3266	33.9142
CACNG6	0	0	0	0	0	0	1.99223	2.21948	2.06172	17.7157	16.853	19.1939
CELA3A	0	0	0	0	0	0	0.79689	0.854705	0.904868	0.915567	0.903618	0.875875
LINC00960	0	0	0	0	0	0	6.31286	6.17594	6.98695	4.36825	4.2568	4.74667
EDA2R	0	0	0	0.0109665	0	0.0204042	25.2888	22.0845	22.6217	14.9359	15.4159	14.4472
TM4SF5	0	0	0	0	0	0	4.8187	4.68709	5.38339	5.4934	4.65962	4.93504
INA	0	0	0	0.0109665	0	0.0102021	3.88484	4.02539	4.47852	3.9601	3.91931	4.02149
GSTA2	0	0	0	0	0	0	0.88405	1.00635	0.88196	0.165464	0.0762087	0.14127
LRRC19	0	0	0	0	0	0	1.88016	1.66805	1.61502	0.264742	0.35927	0.160106
SMIM6	0	0	0	0	0	0	11.9783	10.1462	11.0531	10.5676	10.9849	10.793
DOCK8	0	0	0	0	0	0	7.34633	7.66478	8.63633	1.2134	1.52417	1.31852
NELL1	0	0	0	0.021933	0	0	108.165	122.554	128.067	1.93041	1.87256	1.45979
GZMB	1.89264	1.64131	1.59441	0.361894	0.329346	0.316266	0	0	0	0	0	0
REG1B	0	0	0	0	0	0	2.37822	1.97134	2.23353	1.04794	1.99231	0.452064
HTR2B	0	0	0	0	0	0	0.62257	0.758206	0.698695	0.275773	0.195965	0.320212
APOBEC2	0	0	0	0	0	0	3.78523	4.59059	4.50143	0.264742	0.315722	0.310794
NTNG1	2.14299	1.94339	1.71634	0.0438659	0.059881	0.0714148	0	0	0	0	0	0
LINC00162	1.81253	1.742	1.46311	0	0	0	0	0	0	0	0	0
CYP2B6	0	0	0	0.0109665	0	0	0.809342	0.71685	0.641425	1.6767	1.53506	1.37503
BNC2	0	0	0	0	0	0	1.03347	1.28206	1.28285	0	0	0
CNTLN	0	0	0	0	0	0	9.97358	11.1112	8.65924	0.849382	1.14313	0.885293
SLC1A1	0	0	0	0	0	0	31.3028	36.518	40.7305	52.43	52.4643	53.466
ADH6	0	0	0	0.021933	0	0	8.87786	7.265	6.98695	1.66567	1.53506	1.5163
DMRTA1	0	0	0	0	0	0	3.98445	3.41882	3.04677	0.573608	0.435479	0.56508
UGT2A3	0	0	0	0	0	0	6.42493	4.85252	5.66974	0.617732	0.544348	0.555662
LDOC1	0	0	0	0	0.00998017	0	1.97977	2.09541	2.5657	7.05979	6.67371	7.75102
NLRP2	0	0	0	0	0.00998017	0.0102021	3.68562	4.17703	4.87941	1.2134	0.772974	0.828785
RBP2	0	0	0	0	0.00998017	0	2.16655	2.21948	1.6952	0.0992784	0.141531	0.150688
ONECUT3	0	0	0	0	0.00998017	0	22.1635	22.5945	28.4289	39.3363	41.0765	40.6199
NR0B2	0	0	0	0.0109665	0	0	10.6958	13.3996	14.4435	4.75433	4.95357	4.92562
HLA-DQA1	0	0	0	0.0657989	0.0998017	0.0612127	0.759536	1.03392	0.870506	0.0992784	0.119757	0.103598
LRRTM1	0	0	0	0	0	0	3.71052	5.01795	4.84505	0.485361	0.566122	0.442646
RNF186	0	0	0	0	0	0	0.983661	0.799563	1.09959	1.89732	2.15562	2.01545
TINAG	0	0	0	0	0	0	1.49417	1.92998	2.03882	0.24268	0.304835	0.291958
CEACAM18	0	0	0	0	0	0	1.29495	1.22692	1.63793	2.91217	2.40602	2.31683
TM4SF20	0	0	0	0	0	0	12.5386	10.7527	9.07159	17.6936	18.8236	18.4028
CDKN2B	0	0	0	0	0	0	30.0702	24.6486	21.9688	41.2888	38.8556	41.524
WNT7A	0	0	0	0.0328994	0	0.0204042	0.0747085	0.096499	0.103086	7.29144	8.01281	7.56266
CNTN1	0.0801118	0.100694	0.112547	1.57917	1.51699	1.62214	0	0	0	0	0	0
RFX3	0	0	0	0	0	0	15.0039	12.6689	10.5033	8.22907	7.07653	7.44964
CELA3B	0	0	0	0	0	0	0.597668	0.71685	0.859052	0.650825	0.642331	0.649842
CCDC60	0	0	0	0.0109665	0.00998017	0.0204042	1.07082	1.18556	1.51193	0.0882474	0.0979827	0.075344
TREH	0	0	0	0.0109665	0	0.0204042	4.34554	3.48775	5.07413	1.44505	1.5024	1.5163
SULT1C3	0	0	0	0.021933	0	0	5.61559	3.85996	5.10849	3.6733	3.15722	3.81429
PRSS21	0	0	0	0	0	0	4.10897	5.78994	4.35253	1.84217	2.18828	1.82709
SCTR	0	0	0	0	0	0.0102021	0.323737	0.275711	0.217626	1.90835	1.86167	1.81768
TMEM150B	0	0	0	0	0	0	3.52375	2.34355	3.03532	3.88289	3.57092	3.74837
SPESP1	0	0	0	0	0.00998017	0	0.149417	0.165427	0.217626	0.0110309	0.0544348	0
RHOJ	0.0500699	0.0906245	0.0656522	0.0438659	0.0998017	0.0510106	1.49417	2.23326	1.94718	0	0	0
CDH11	0	0	0	0	0	0	0.062257	0.0413567	0.0572701	0.375052	0.228626	0.339048
HNF1A-AS1	0	0	0	0	0	0	2.60234	2.20569	1.7181	1.33474	1.01249	0.941801
KCNK10	0	0	0	0	0.00998017	0.0102021	4.17122	2.97768	2.97805	1.18031	1.04515	0.904129
FAM69C	0	0	0	0.0328994	0.00998017	0.0102021	0.908953	1.25449	0.88196	0.739072	0.587896	0.678096
ADH4	0	0	0	0.0109665	0	0	8.21793	5.33502	7.06713	0.860412	0.838296	0.988891
LINC00707	0	0	0	0	0	0	0.460702	0.537637	0.698695	0.606701	0.479026	0.536826
BTNL8	0	0	0	0	0	0	14.1573	11.4145	18.3035	12.8179	11.4749	12.46
VLDLR	0	0	0	0	0	0	40.106	34.0504	24.1336	39.5018	36.1992	39.9983
SPATA6L	0	0	0	0	0	0	7.62026	6.54815	4.52434	4.40134	4.5072	4.25694
MIR192	0	0	0	0	0.00998017	0.0102021	0.659925	0.454924	0.412345	0.617732	0.60967	0.42381
ISX	0	0	0	0.021933	0.00998017	0.0306064	1.3074	0.96499	1.67229	1.00381	1.29555	1.02656
CDH17	0	0	0	0.0877318	0.00998017	0.0102021	68.6197	38.1585	52.2533	141.792	137.372	145.499
SLC13A2	0	0	0	0	0	0	0.149417	0.234355	0.274897	0.0441237	0.010887	0.028254
GP2	0	0	0	0	0	0	3.28717	5.18337	6.15081	0.0882474	0.130644	0.103598
A4GNT	0	0	0	0	0	0	2.97589	4.19081	5.56666	0	0	0
STK32B	0	0	0	0.175464	0.119762	0.0816169	0.0871599	0.0689279	0.0458161	0	0	0
LINC00443	0	0	0	0	0	0	0.136966	0.151641	0.240535	1.63258	1.49151	1.4127
SLCO4C1	0	0	0	0.0109665	0.0199603	0.0510106	0.821793	1.00635	1.52339	3.59608	2.32981	3.16445
PNLIPRP3	0.120168	0.221527	0.150062	0.307061	0.429147	0.326468	0.0124514	0.0137856	0.011454	0	0	0
MYO18B	0	0	0	0.0438659	0	0	0.522959	0.275711	0.320713	1.40093	1.31732	1.42212
SEMG1	0	0	0	0	0.00998017	0.0306064	0.161868	0.261926	0.343621	1.2134	1.44797	1.43154
ZNF334	0	0	0	0	0	0.0204042	0.597668	0.854705	0.412345	0.893505	1.02337	1.2055
A1CF	0	0	0	0.0328994	0.00998017	0	6.96034	3.59803	3.77983	8.63722	7.40314	7.26128
EVC	0	0	0	0	0	0.0102021	0.062257	0.137856	0.148902	0.0110309	0.0653218	0.028254
ANKFN1	0	0	0	0.0328994	0	0	0.136966	0.192998	0.309259	1.70979	1.29555	1.67641
GUCA2B	0	0	0	0	0	0	0.186771	0.0827134	0.11454	1.50021	1.20845	1.4127
GSTTP2	0	0	0	0	0	0	0.0498056	0.0551423	0.103086	0	0.010887	0
HS3ST2	0	0	0	0	0	0	0.236577	0.37221	0.595609	15.8625	16.0038	15.5397
FOXE1	0	0	0	0	0.00998017	0	0.498056	0.317068	0.194718	19.5137	19.553	18.7607
LINCR-0002	0.130182	0.0906245	0.0468944	1.15148	1.07786	1.14264	0	0	0	0	0	0
CYP2C9	0	0	0	0.0548324	0.0299405	0.0102021	10.3347	5.47287	4.34108	2.43784	2.55844	2.26032
GABRB3	0	0	0	0	0	0	0.0373542	0.0137856	0.022908	0	0	0
GDNF	0	0	0	0	0	0	3.43659	5.3488	9.08304	0.0551546	0.0217739	0.056508
CYP2C19	0	0	0	0.0438659	0.0499009	0.0510106	15.639	9.07091	5.979	3.46371	2.74351	2.53344
PRSS1	0	0	0	0	0	0	225.694	164.999	64.3831	6.17732	6.07493	6.3289
VLDLR-AS1	0	0	0	0	0	0	2.47783	1.65427	0.607063	0.275773	0.457252	0.461482
CD53	0	0	0	0.0328994	0.00998017	0	0.0124514	0.0137856	0.0343621	0.0330928	0.0326609	0.018836
CDH16	0	0	0	0	0	0	0.17432	0.234355	0.538339	17.4509	17.5824	17.0843
CASP5	0	0	0	0.18643	0.0998017	0.102021	4.68173	2.06784	1.40885	0.584639	0.544348	0.640424
NPSR1-AS1	0	0	0	0.0986983	0.0798414	0.0510106	0	0.0689279	0.0687241	5.19557	4.86647	4.77493
LINC01239	0	0	0	0	0	0	0.0249028	0	0.022908	0.12134	0.0979827	0.178942
ITIH2	0	0	0	0	0.0199603	0	0.0124514	0.0137856	0	0.375052	0.348383	0.4709
EVC2	0	0	0	0	0	0	0	0.0275711	0.022908	0	0	0
HIST1H2BH	0	0	0	0	0	0	0.0249028	0.0137856	0	0.187526	0.185078	0.18836
RAX	0	0	0	0	0.0199603	0	0.0124514	0	0.0343621	1.46711	1.30644	1.3091
BTBD6	0	0	0	0	0	0	0	0.0137856	0	0	0	0
SERPINB13	0.010014	0	0	1.85334	1.91619	1.71396	0	0	0	0	0	0
MLC1	0.0400559	0	0	1.57917	1.78645	1.68335	0	0	0	0	0	0
LOC339975	0	0	0.00937889	0.0109665	0.00998017	0	0	0	0	0	0	0
TPTEP1	0	0	0	0	0	0	0	0	0	0.0330928	0.0217739	0.018836
IL16	1.44201	2.06423	1.70696	3.10351	2.91421	2.74437	0.0124514	0.0137856	0	0	0.010887	0.00941801
LHX1	15.3314	16.2621	14.9875	12.8198	12.4253	12.4772	0.0871599	0.0137856	0.022908	0.132371	0.0979827	0.075344
S100A7	5.2273	5.32671	5.03646	0.120631	0.369266	0.244851	0	0	0	0.0330928	0.0544348	0.028254
KRT75	1.20168	1.23854	1.31304	51.2464	48.1543	50.5719	0.0871599	0.0413567	0.011454	0.0110309	0.010887	0.00941801
GABRB2	2.89404	2.76908	2.86056	0.0548324	0.0898215	0.0408085	3.44904	4.2046	4.10054	0.0441237	0	0.028254
COL6A3	85.1188	92.0443	96.9121	1.54627	1.60681	1.22425	0.149417	0.220569	0.343621	0.915567	0.7512	0.725186
CECR7	1.69236	1.80242	1.32242	0.0877318	0.0898215	0.0714148	0.0249028	0.0413567	0.022908	0	0	0.04709
HTR1F	2.7939	2.77915	3.00124	0.142564	0.169663	0.173436	0	0	0	0.0330928	0	0.056508
DCLK1	0.811132	1.02708	0.975404	0.77862	0.838334	0.652936	0	0	0	0.0330928	0	0
HOXD10	2.78389	3.27255	2.24155	0.548324	0.638731	0.540712	0	0	0	0.0220619	0.0217739	0.056508
LOC79160	1.5021	1.65138	1.47249	0.0657989	0.119762	0.0306064	0	0.0137856	0	0.0110309	0.0326609	0.018836
CDK15	21.7904	20.9141	19.902	3.71764	4.06193	3.8768	0	0	0	0.308866	0.35927	0.348466
RIPPLY2	1.76246	1.55069	1.17236	0.208363	0.339326	0.306064	0	0	0	0.0441237	0.010887	0.018836
PDE3A	1.49208	1.27881	1.6882	1.14051	1.1577	1.06102	0	0	0	0.0330928	0.0217739	0.018836
LOC729683	0.891244	0.946523	0.956647	0.328994	0.279445	0.326468	0.0996113	0.0413567	0.022908	0.0110309	0	0.037672
HOXD11	1.82254	1.83263	1.64131	0.548324	0.508989	0.53051	0	0.0275711	0	0.0220619	0.0435479	0.028254
PCDHB9	1.53214	1.58089	1.95081	1.28308	1.24752	1.30587	0.0373542	0.0275711	0.0801782	0.0330928	0.0217739	0.037672
KRT6A	219.777	204.046	247.546	957.176	946.729	948.052	0.112063	0.137856	0.0801782	3.72845	4.37656	4.62424
FGF20	7.51048	7.28017	6.05876	2.79645	3.16371	3.51973	1.60623	1.83348	2.19917	0.110309	0.119757	0.169524
COL3A1	88.7138	75.9031	115.623	351.487	345.523	346.025	0.112063	0.0827134	0.125994	2.05175	1.94877	1.52572
BMP5	9.41314	9.12287	8.18777	5.03361	5.10985	4.44812	0	0.0137856	0	0.220619	0.119757	0.18836
OTOP1	0.240335	0.16111	0.150062	1.94107	1.95611	2.06083	0	0.0413567	0.0343621	0.0110309	0	0
NOTUM	149.549	134.356	167.46	342.648	343.208	348.076	0.697279	0.758206	0.973592	2.98938	3.14633	3.0326
GFRA1	1.25175	1.31909	2.00708	8.46612	8.99213	8.76362	0	0.0137856	0.0458161	0.0110309	0.0653218	0.018836
ACADL	0.78109	0.765274	0.834721	2.24813	2.42518	2.09143	0.0124514	0.0413567	0.011454	0	0.0217739	0.028254
SLIT2	4.45622	4.27949	3.52646	0.0548324	0.059881	0.0612127	0.0871599	0.0413567	0.0687241	0.132371	0.0653218	0.065926
CHRNA1	1.3619	1.13784	1.35994	0.241263	0.239524	0.204042	0.0747085	0.0551423	0.011454	0.0330928	0.0217739	0.028254
TENM2	19.4371	20.4107	25.3605	38.6349	42.5155	38.9619	0.385994	0.317068	0.515431	0.47433	0.489913	0.4709
SCG2	6.8796	7.09892	7.30615	2.66485	2.08586	2.37709	0.0996113	0.0551423	0.0458161	0.198557	0.119757	0.169524
SEMA5B	19.367	22.062	18.2982	0.81152	0.808394	1.04062	0.0124514	0.0137856	0.022908	0.529485	0.489913	0.433228
CST7	9.64346	8.40794	9.27572	1.60111	1.4072	1.65274	0.0249028	0.0275711	0.0458161	0.176495	0.206852	0.28254
OXGR1	2.97415	3.23227	3.36702	0.833452	0.878255	0.816169	0	0	0.011454	0.0661856	0.0762087	0.103598
MYT1	1.21169	1.7118	1.41621	0.482525	0.648711	0.448893	0.0373542	0.0137856	0.0343621	0.0441237	0.0544348	0.018836
ANGPT1	10.4546	9.38467	9.62274	2.08363	1.68665	1.4283	0.0249028	0.0137856	0	0.297835	0.293948	0.207196
VAV3	2.2231	2.23541	2.61671	10.1001	11.5171	10.4062	0.0249028	0.0827134	0.137448	0.0772165	0.0544348	0.075344
HOXD9	0.951328	1.46006	0.966026	0.350927	0.369266	0.367276	0	0	0	0.0110309	0.0326609	0.056508
IL7R	22.3312	21.4881	21.4589	4.01373	4.08189	4.20327	0	0	0.011454	0.893505	0.457252	0.602752
SPARC	12.8379	11.6402	13.3462	2.0946	2.04594	2.19346	0.0373542	0.0137856	0.011454	0.275773	0.413705	0.442646
DUSP13	8.98254	8.31732	7.16547	0.197397	0.279445	0.153032	0.0124514	0.0689279	0.0343621	0.341959	0.195965	0.216614
LPPR4	0.791104	0.724996	0.92851	28.3374	29.6511	28.3415	0.0124514	0.0275711	0.022908	0.0441237	0.0326609	0
IGF1	0.430601	0.312151	0.600249	6.82115	6.8464	6.85582	0.0373542	0.0275711	0.0458161	0.0220619	0.010887	0.00941801
ADAMTS6	3.76526	4.52116	3.17944	5.66967	6.35737	6.94764	1.05837	1.18556	1.08813	0.12134	0.119757	0.122434
UCHL1	49.449	44.3355	44.2496	19.312	18.3735	20.3226	0.410897	0.510066	0.549793	1.26856	1.80724	1.33736
ADAM19	317.724	331.716	347.478	78.4871	79.9312	82.5351	0.249028	0.0689279	0.217626	9.97196	11.5293	10.5293
TNFRSF11B	49.3689	45.5741	43.2179	20.3209	19.5212	18.9555	3.02569	3.59803	3.17276	1.46711	1.5024	1.49746
PLEKHG4B	4.25594	5.25622	4.72696	7.7204	9.1119	8.10048	0.149417	0.12407	0.194718	0.187526	0.163304	0.131852
HSPA6	1.64229	1.90312	1.44435	0.493492	0.768473	0.958999	0.0124514	0.0413567	0.011454	0.0441237	0.0653218	0.065926
RGS7BP	9.27294	9.06245	11.2078	10.802	11.4972	10.7734	0.0249028	0.0137856	0	0.286804	0.391931	0.37672
RASL10A	2.92408	4.01769	2.85118	0.252229	0.269465	0.19384	0.124514	0.0689279	0.125994	0.12134	0.10887	0.131852
LCN10	3.03424	3.15172	2.65423	0.175464	0.059881	0.122425	0	0	0	0.12134	0.0653218	0.14127
PDLIM3	3.83535	3.24234	3.5077	2.71969	2.3154	2.34649	0.112063	0.0689279	0.0801782	0.12134	0.130644	0.14127
MLLT11	20.9092	20.31	21.759	2.69775	2.3653	2.3873	0.921404	0.813349	1.08813	0.915567	0.805635	0.621588
KCNIP4	1.32185	1.12777	0.853479	1.25018	1.3074	1.40789	0.186771	0.399782	0.263443	0.0441237	0.0326609	0.04709
FGF3	1.37192	1.32916	1.14422	1.88623	2.02597	2.09143	0.0249028	0.0413567	0	0.0772165	0.0217739	0.04709
LOC440461	2.51351	2.51735	2.67298	0.96505	1.1078	1.20385	0	0	0.022908	0.0882474	0.119757	0.0847621
NPR3	1.76246	2.02395	2.41975	1.05278	0.978057	1.09163	0.0124514	0	0.022908	0.0551546	0.0870957	0.0941801
NAT8L	21.3899	22.5554	22.1905	29.5766	28.3137	30.2799	0.161868	0.220569	0.286351	0.860412	0.838296	0.847621
CACNA2D4	1.69236	1.78228	1.30367	0.449626	0.379246	0.459095	0	0	0.022908	0.0882474	0.0326609	0.065926
IL10	39.1046	35.3335	31.7663	7.50107	7.45519	7.32512	0.062257	0.0551423	0.0458161	1.24649	1.48063	1.45037
PNMAL1	2.08291	1.99374	2.08211	1.20631	1.21758	1.26506	0.136966	0.179212	0.11454	0.132371	0.0653218	0.04709
F13A1	6.62925	6.67601	6.28386	3.24608	3.08387	3.31569	0.0124514	0	0.0458161	0.319897	0.261287	0.207196
FOXL2NB	12.1169	17.853	11.0577	3.98083	4.42122	3.80539	0.0124514	0	0.0343621	0.496392	0.674992	0.508572
ANOS1	21.2296	19.877	23.4472	40.6966	42.765	40.4106	6.77357	8.10592	10.1368	0.882474	0.925392	0.866457
CRISPLD1	0.440615	0.342359	0.459566	0.96505	1.14772	1.19365	0.0124514	0	0.011454	0.0220619	0.010887	0.018836
MIR100HG	22.6416	26.4926	18.045	9.82597	9.85043	10.2429	0	0.0413567	0.011454	0.882474	0.903618	1.01714
C10orf128	2.3633	1.86284	1.79137	0.109665	0.119762	0.0612127	0.0249028	0	0.011454	0.0661856	0.0326609	0.160106
CAMK2A	0.260363	0.271874	0.225093	1.9959	2.09584	2.24447	0	0	0	0.0220619	0.010887	0
EOMES	0.240335	0.362498	0.384534	1.80947	1.53695	1.4283	0.0124514	0.0275711	0.0572701	0.0330928	0.010887	0
CD163L1	1.55217	1.42985	0.890994	2.91708	2.2156	2.14244	0	0.0413567	0	0.0661856	0.0217739	0.0847621
KRT74	0.300419	0.352429	0.328261	2.08363	1.77647	1.83638	0	0	0	0.0220619	0.0217739	0
ISM1	24.1036	22.4648	23.5785	15.8356	16.118	15.1297	0.0498056	0.0413567	0.0343621	0.672887	1.37176	1.12074
LAPTM5	17.895	18.2659	17.154	0.252229	0.319365	0.204042	0.062257	0.137856	0.103086	0.849382	0.696766	0.875875
TMEM200A	3.95552	3.5847	3.22634	0.0657989	0.169663	0.0714148	0.0124514	0.0137856	0.011454	0.143402	0.195965	0.150688
KCNJ8	1.25175	1.06736	1.20988	5.53807	5.34937	5.74379	0.0249028	0.0413567	0.0343621	0.0551546	0.0870957	0.018836
LMOD3	1.73242	1.57083	1.77261	0.153531	0.209584	0.295861	0.0747085	0.0689279	0.011454	0.0661856	0.0979827	0.075344
SRPK3	1.04145	1.16805	0.909752	0.504458	0.55889	0.550914	0.0249028	0	0.011454	0.0661856	0.0435479	0.037672
CTHRC1	239.304	208.859	179.465	39.2052	37.3957	38.2273	0.273931	0.317068	0.206172	9.99402	9.9398	9.8324
FAM184B	0.741034	0.735066	0.703417	1.17341	0.898215	1.03041	0.149417	0.0689279	0.0343621	0.0441237	0.0217739	0.037672
ST18	0.470657	0.543747	0.694038	1.27211	1.48705	1.64254	0.0747085	0.0689279	0.0458161	0.0220619	0.0217739	0.037672
SLC30A10	1.85259	2.09443	1.77261	0.657989	0.479048	0.53051	0.0498056	0.0551423	0.0458161	0.12134	0.0870957	0.065926
HS3ST3A1	3.96554	3.59477	3.87348	2.70872	2.60482	2.59134	0.0249028	0.0413567	0.011454	0.23165	0.141531	0.178942
TNFSF4	25.6158	22.1929	21.1119	0.833452	0.738533	0.581521	0.199223	0.330854	0.343621	0.970722	1.14313	1.21492
ADAMTS19	7.15999	6.53504	6.94976	2.64292	2.4651	2.00982	0.273931	0.496281	0.641425	0.297835	0.370157	0.32963
PLIN2	802.54	723.133	826.637	146.446	144.353	141.361	50.2788	49.6694	44.7623	38.3987	36.6891	39.2072
PCDHB11	2.51351	2.57776	3.17006	2.50036	3.02399	2.73417	0.186771	0.24814	0.17181	0.0992784	0.174191	0.131852
SCN1A	5.34746	6.0517	4.77385	13.072	14.072	13.0995	0	0	0	0.264742	0.228626	0.301376
FNDC1	0.911272	0.936453	1.12547	1.51337	1.47707	1.38749	0.0249028	0.0137856	0.0687241	0.0551546	0.0544348	0.037672
ANO2	6.47904	6.33365	6.36827	6.73342	6.90628	7.13128	2.6646	2.50897	2.43971	0.275773	0.468139	0.207196
HMGCS2	23.4027	21.2464	25.9514	5.46131	5.03001	5.00924	6.31286	8.10592	12.8056	1.24649	1.17579	1.08307
GPNMB	5.11714	4.14859	4.05168	17.1735	15.6788	16.4254	0.186771	0.413567	0.125994	0.253711	0.195965	0.216614
TMEM74	1.77247	1.7118	1.87578	1.7327	1.72657	1.25486	0.0747085	0.0689279	0.0572701	0.0661856	0.0435479	0.169524
TENM4	16.7133	18.6284	20.3803	5.6916	5.96814	5.2847	0	0.0137856	0.022908	1.04794	0.979827	0.951219
BMPER	0.280391	0.231596	0.243851	3.20221	3.39326	3.24427	0.0124514	0.0275711	0	0	0.0217739	0.018836
DACH1	7.61062	7.22982	10.4668	4.75945	5.33939	4.65217	0.0871599	0.0827134	0.103086	0.562577	0.391931	0.4709
ARSI	6.27876	6.26316	7.35305	18.2592	19.4114	18.6189	0.124514	0.0413567	0.0916322	0.35299	0.370157	0.414392
RIMBP2	1.61225	1.99374	1.66006	0.0767654	0.0898215	0.0510106	0.0124514	0	0	0.110309	0.0544348	0.14127
COL1A1	275.314	275.539	308.181	21.8452	22.645	22.8323	3.41169	4.28731	5.08559	16.8663	16.1998	17.0748
ZNF521	1.17164	1.18819	1.27553	1.29404	1.19762	1.27526	0	0.0137856	0	0.0551546	0.119757	0.037672
MT1L	8.73219	7.5017	7.9533	0.230296	0.189623	0.183638	0.199223	0.179212	0.0801782	0.364021	0.544348	0.508572
SUGCT	27.0177	22.1527	20.521	11.2077	11.078	10.8244	1.63113	1.64048	1.85555	1.25753	1.40442	1.43154
ABCC8	0.580811	0.956592	0.628386	1.25018	1.64673	1.65274	0.0249028	0.0137856	0.011454	0.0772165	0.0326609	0.018836
OGDHL	5.88822	6.92774	6.14317	8.44419	9.04203	8.62079	11.6172	11.3042	9.77028	0.341959	0.315722	0.480318
TPM2	246.294	235.422	245.295	125.731	121.868	121.895	3.01324	2.81226	2.27935	14.8697	14.3926	14.5885
OPRL1	1.55217	1.70173	2.07273	0.40576	0.59881	0.346872	0.062257	0.317068	0.206172	0.132371	0.0870957	0.103598
DSC1	0.78109	0.644441	0.937889	0.866352	1.19762	0.928393	0	0	0.022908	0.0882474	0.010887	0.04709
CCDC85A	1.18165	1.20833	1.32242	1.85334	1.41718	1.52012	0.846696	0.813349	0.859052	0.0882474	0.0870957	0.056508
DSG3	18.1553	18.6586	21.0181	32.4717	32.6851	33.3609	3.17511	1.80591	1.48902	1.2134	1.16491	1.23376
GLT8D2	1.64229	1.53055	1.59441	1.19535	0.978057	1.16304	0.0996113	0.0413567	0.011454	0.12134	0.0762087	0.103598
MYOM3	3.52492	4.10831	4.20174	3.00482	3.06391	3.11165	0.062257	0.0827134	0.11454	0.264742	0.228626	0.254286
ZNF781	1.13158	0.936453	0.956647	0.0877318	0.0798414	0.0714148	0.0249028	0.0551423	0.0916322	0.0772165	0.0762087	0.037672
PPM1E	0.0300419	0.0906245	0.0281367	0.954084	0.928156	0.969201	0.0498056	0.0413567	0.0572701	0	0	0.00941801
LINC01224	2.17303	1.90312	2.23218	0.986983	0.978057	0.897786	0.0249028	0	0.011454	0.0992784	0.130644	0.169524
STXBP5L	0.400559	0.302082	0.281367	2.30296	2.22558	2.4281	0	0.0137856	0	0.0220619	0.0217739	0.018836
NPAS3	4.45622	4.61178	4.59566	0.756687	0.748513	0.550914	0.0249028	0.0275711	0	0.308866	0.261287	0.310794
FAM13C	1.04145	1.00694	1.16298	1.26115	1.47707	1.19365	0.0996113	0.096499	0.103086	0.0551546	0.10887	0.04709
PTCHD1	4.80671	4.45067	4.7551	0.734754	0.56887	0.816169	0.298834	0.165427	0.274897	0.35299	0.337496	0.23545
FLRT2	44.0315	45.2317	53.2721	5.70257	5.67872	5.65197	0.0249028	0.0413567	0.011454	3.41959	3.15722	3.04202
MXRA8	5.78808	5.87046	4.8864	0.515425	0.499009	0.459095	0.249028	0.303283	0.274897	0.35299	0.348383	0.433228
L1CAM	72.6214	73.4663	73.8963	26.7582	26.3077	26.6173	1.08327	1.35099	1.31721	4.54474	5.60679	5.13281
FOXL2	17.2741	17.5711	19.3674	5.51614	5.09987	5.47854	0.0747085	0.0413567	0.022908	1.26856	1.27377	1.22434
FAM225B	1.25175	1.46006	1.38808	1.01988	1.16768	1.11203	0	0	0	0.0992784	0.130644	0.056508
TRPV3	11.1456	12.8687	10.7857	2.01783	1.81639	1.918	1.63113	0.854705	0.927776	0.705979	1.0016	0.725186
GLIPR1	86.7611	86.194	80.4427	26.6047	25.3596	24.7095	15.1783	15.2193	13.9625	5.90155	6.42331	5.47186
KIT	4.03563	3.86665	5.04584	2.35779	2.91421	2.69336	0.236577	0.151641	0.217626	0.308866	0.337496	0.273122
ROBO2	16.453	13.9965	19.9489	6.54699	6.14779	6.39673	0.062257	0.0275711	0	1.41196	1.12136	1.05482
TNC	173.232	196.021	194.049	84.8148	85.4003	87.5036	0.136966	0.0689279	0.0801782	13.6122	12.8466	13.9481
SDC2	4.80671	4.33991	4.07044	9.25571	8.75261	9.33494	0.821793	0.978776	0.950684	0.319897	0.348383	0.28254
INHBA	6.25874	6.75656	7.14671	8.57579	7.53503	7.38633	0	0.0137856	0.011454	0.485361	0.479026	0.489736
MAP1B	61.1253	70.0226	77.2914	84.9464	87.3864	85.6978	0.585216	0.551423	0.584155	5.17351	4.83381	5.02922
KIF5C	3.08431	2.81943	3.53584	3.90407	3.6727	3.88701	0.062257	0.0551423	0.0343621	0.253711	0.239513	0.18836
IL17RD	388.713	400.993	445.525	227.489	232.149	231.425	4.09651	5.00416	5.03977	29.1989	30.146	30.0623
CCKAR	0.821146	0.604164	1.19112	1.57917	1.41718	1.4487	0.062257	0.0413567	0.0916322	0.0882474	0.0544348	0.04709
NELL2	0.630881	0.50347	0.59087	2.66485	2.75453	2.877	0	0	0.011454	0.0330928	0.0544348	0.037672
FAM225A	2.38333	2.50728	2.63547	1.98493	1.87627	1.95881	0.0124514	0	0	0.23165	0.174191	0.14127
FGF12	1.58221	1.58089	1.62255	2.08363	1.95611	1.96901	0.062257	0.12407	0.0916322	0.154433	0.10887	0.0847621
TOX	12.4474	12.6371	14.2559	16.4059	15.6589	15.191	0.0871599	0.151641	0.194718	0.893505	0.979827	1.00773
BASP1	13.9595	13.5534	14.209	37.3518	35.9186	35.0545	1.00856	1.28206	0.973592	0.992784	0.925392	1.17725
HRASLS	2.41337	2.07429	2.38224	2.39069	1.86629	2.08123	0.0124514	0.0413567	0.022908	0.220619	0.130644	0.160106
SLA	9.29297	8.31732	10.1761	1.07472	1.1577	0.969201	0	0	0	0.672887	0.653218	0.744022
IGFL4	7.85096	8.68989	8.28156	8.19196	8.88235	8.56978	0.0747085	0.192998	0.0572701	0.562577	0.7512	0.546244
FAXC	12.2972	12.2343	12.9898	11.9425	12.4153	12.0793	0.0871599	0.206784	0.251989	0.893505	0.936279	0.998309
TRIM9	5.49767	6.81698	6.7528	4.07953	4.16173	3.95842	0.0249028	0	0.0343621	0.408144	0.468139	0.56508
CHN1	10.6148	9.2437	10.5512	13.3572	12.1259	12.8649	0.149417	0.110285	0.0801782	0.915567	0.674992	0.715768
ADAM11	2.2932	2.73887	2.29783	2.0617	1.95611	2.04042	0.273931	0.303283	0.194718	0.23165	0.174191	0.150688
FAM26E	1.25175	1.15798	1.26615	0.570257	0.55889	0.693744	0.0373542	0.0137856	0.0343621	0.0661856	0.0653218	0.150688
LINC00665	10.4546	10.5124	10.4012	4.27693	4.79048	4.90722	1.25759	1.30963	1.12249	0.71701	0.729427	0.970055
HUNK	45.123	43.6105	51.0493	31.8467	32.0463	32.5652	10.3596	13.0687	14.6153	3.71742	3.62536	3.42815
ERBB4	1.81253	2.2052	2.47603	15.6163	16.8864	17.0375	0	0	0.022908	0.165464	0.185078	0.150688
KLHL14	2.94411	3.07116	3.3764	2.74162	2.98407	3.03003	0.062257	0.137856	0.0916322	0.264742	0.283061	0.178942
LINC01212	1.02143	0.795482	0.67528	1.05278	1.13774	1.04062	0	0	0	0.0551546	0.0544348	0.0847621
SHOX2	1.3619	1.20833	1.27553	0.40576	0.429147	0.448893	0.0373542	0.0137856	0	0.0992784	0.0979827	0.103598
NINJ2	1.35189	1.31909	1.35056	0.55929	0.58883	0.754957	0.236577	0.275711	0.274897	0.0441237	0.130644	0.14127
TSPAN11	27.0978	24.962	33.9797	40.2908	36.228	36.9317	0.17432	0.110285	0.217626	2.18412	2.18828	2.42043
TSPY26P	3.73521	4.33991	3.51708	1.60111	1.80641	1.74456	0.286382	0.275711	0.183264	0.341959	0.217739	0.357884
FGFR1	106.168	112.465	102.549	40.7624	40.3399	41.3288	0.610119	0.896062	1.11104	8.4166	9.24303	8.29726
PON1	4.7967	4.05797	3.81721	2.62099	2.66471	2.23426	0.0747085	0.0413567	0.0687241	0.286804	0.391931	0.348466
HAS2	111.596	105.98	111.037	40.6856	40.5494	40.5738	0.249028	0.0827134	0.17181	8.92402	8.41562	9.31441
FAM189A1	3.93549	3.75588	3.63901	1.38178	1.53695	1.24466	0.0373542	0.0413567	0.103086	0.308866	0.326609	0.291958
ADAMTS19-AS1	0.911272	1.20833	1.17236	0.55929	0.668671	0.744755	0.0498056	0.0551423	0.148902	0.0882474	0.0870957	0.0941801
LY6K	4.50629	4.70241	4.07982	4.32079	3.58288	3.89721	0.0498056	0.0275711	0.022908	0.297835	0.35927	0.433228
ATP12A	0.821146	0.83576	1.21926	2.97192	2.70463	2.99942	0.0124514	0.0137856	0.0343621	0.0661856	0.0762087	0.0941801
XCL1	3.17443	3.40345	2.75739	1.97397	1.97607	1.66295	0	0	0	0.23165	0.283061	0.254286
ST8SIA1	2.66372	2.23541	2.10087	3.7286	3.79246	3.79519	0.0373542	0.0551423	0.0572701	0.264742	0.185078	0.131852
LOC400706	27.3782	38.304	22.7438	46.0154	50.2701	49.3783	1.10818	1.28206	0.836144	2.41577	2.89593	2.04371
CD8B	5.00699	4.10831	4.66131	4.1892	4.531	4.38691	0	0.0275711	0.022908	0.375052	0.435479	0.339048
APOBEC3G	180.732	167.796	167.61	42.7364	40.8987	43.4406	0.572765	0.992561	0.801782	14.0755	15.4704	13.5525
ZBTB8B	5.57779	6.16247	5.20528	3.31188	3.14375	3.59115	0.0996113	0.12407	0.217626	0.397113	0.522574	0.499154
MCTP1	45.153	41.1536	47.3915	24.3456	24.5412	24.5769	6.47473	6.7825	5.37194	3.54093	3.99552	3.67302
RLBP1	9.09269	9.14301	8.68485	2.47842	1.74653	2.45871	0.0373542	0.0137856	0.0343621	0.794227	0.740314	0.734604
LCP1	3.44481	3.42359	4.15485	4.04663	3.81243	3.94822	1.49417	1.83348	1.40885	0.253711	0.283061	0.395556
TAGLN	86.5508	80.0013	83.2658	30.9035	29.4615	31.1165	1.78055	1.75077	1.51193	6.98258	7.65354	6.5361
LMO2	56.0082	52.4615	59.6497	98.3584	98.6739	101.174	0.846696	0.799563	1.1454	4.97495	4.86647	4.5489
ASB4	5.728	5.5281	5.70236	9.46407	8.97217	9.21251	0.0373542	0.096499	0.0572701	0.463299	0.555235	0.433228
RFX8	3.04425	4.32984	2.47603	0.318028	0.409187	0.438691	0.0249028	0.0275711	0	0.23165	0.2504	0.367302
ZNF737	1.26176	1.23854	1.34118	0.0767654	0.0998017	0.204042	0.498056	0.496281	0.297805	0.0992784	0.130644	0.103598
LIMD2	14.0797	14.5603	13.7963	4.75945	5.15975	5.11126	0.473154	0.578994	0.458161	1.08103	1.24111	1.40328
SLC16A6	25.9262	24.9217	27.0862	23.6986	24.0422	22.4243	0.236577	0.12407	0.0801782	1.98557	2.17739	2.73122
CYP7B1	5.41756	4.83331	5.39286	1.74367	2.01599	1.70375	0.0373542	0.0551423	0.0343621	0.507423	0.435479	0.442646
ARHGAP25	1.09152	1.22847	1.24739	0.844419	0.868275	0.907988	0.0747085	0.12407	0	0.0882474	0.152417	0.075344
VGF	6.02842	6.38399	5.04584	6.99661	7.37535	6.20289	0.0747085	0.137856	0.148902	0.419175	0.685879	0.442646
AARD	0.921286	0.684719	0.750311	1.6998	0.988037	1.25486	0	0.0137856	0.0343621	0.110309	0.0326609	0.065926
SOX30	2.44341	3.00068	2.8418	0.844419	0.688632	0.836574	0.0124514	0	0.0458161	0.209588	0.283061	0.244868
LINC00460	2.18305	1.79235	1.74447	0.712821	0.718572	0.652936	0.062257	0.0275711	0.022908	0.132371	0.239513	0.14127
MGAT5B	22.942	26.0999	22.922	10.4182	10.3594	9.89605	0.0373542	0.096499	0.0572701	1.89732	2.05764	2.50519
FLI1	1.80252	1.52048	1.89454	1.33791	1.24752	1.18345	0	0	0.022908	0.143402	0.195965	0.131852
WNT5A	2.59362	2.71874	2.86056	8.65255	9.90033	9.30433	0.112063	0.110285	0.274897	0.297835	0.217739	0.226032
RBPMS2	2.70377	2.81943	2.91683	2.23716	1.70661	1.99962	0.249028	0.385996	0.389437	0.24268	0.261287	0.263704
PLA1A	1.59222	1.62117	1.43497	0.690888	0.758493	0.86718	3.18756	2.8674	1.993	0.165464	0.10887	0.150688
HSPA12A	28.9304	32.2321	31.8226	14.7609	14.7806	15.1195	1.29495	1.40613	1.72956	2.85701	2.81972	2.8254
IGFBP7	40.3363	34.1856	37.7782	35.8275	35.5793	37.5336	3.1004	3.69453	4.39835	3.33134	3.05924	3.88964
TNFRSF18	11.9467	12.4055	11.0952	2.36876	1.74653	2.26487	0	0	0.022908	1.07	1.05604	1.13016
GJB6	2.10294	1.89305	2.11025	1.53531	1.4571	1.25486	1.14553	0.537637	0.412345	0.12134	0.195965	0.244868
MAGI2-AS3	1.2918	1.22847	1.25677	1.28308	1.48705	1.4385	2.65215	2.70197	2.00445	0.143402	0.0544348	0.150688
MT2A	174.874	165.118	172.909	33.7658	35.2001	34.9627	4.99302	7.19607	6.52879	14.6822	15.1438	17.574
LOC101926913	1.52212	1.60103	0.984783	2.13846	2.00601	1.66295	0.136966	0.24814	0.148902	0.143402	0.152417	0.0847621
SORBS1	316.231	336.348	349.532	169.366	172.986	171.079	26.5091	35.3876	38.1992	31.1183	30.9843	30.7875
LTBP2	104.826	108.8	106.525	30.5965	31.1082	31.7898	1.02102	1.15799	1.08813	9.40938	10.5495	9.92658
KIF1A	12.1369	14.953	14.5185	16.4607	16.8365	17.2824	0.0498056	0.151641	0.11454	1.3568	1.32821	1.2055
FAT4	1.14159	1.2184	1.35056	0.756687	1.02796	0.550914	2.00468	2.41247	1.92428	0.0992784	0.0979827	0.150688
ZNF788	6.31882	6.11212	7.0623	1.80947	1.58685	1.4487	0	0	0	0.650825	0.642331	0.536826
TMEM63C	3.14439	2.99061	3.10441	1.48047	1.53695	1.35688	0.0249028	0	0.011454	0.275773	0.381044	0.216614
SLC16A2	9.99395	11.0461	10.5231	5.80127	6.33741	5.84581	0.112063	0.12407	0.286351	1.05897	0.96894	0.988891
SERPINI1	9.83373	8.851	7.69069	1.63401	1.49703	1.73436	0.298834	0.303283	0.160356	0.937629	0.805635	0.781694
DSG1-AS1	2.55356	2.87985	2.56044	1.97397	1.67667	2.00982	0.0124514	0.0137856	0.022908	0.23165	0.326609	0.207196
TDRD5	6.48906	6.42427	6.77156	1.20631	0.728552	1.02021	0.597668	0.510066	0.515431	0.573608	0.653218	0.65926
SP5	86.8913	82.0152	88.8462	155.066	152.327	160.469	15.2281	20.1407	19.1626	7.72165	8.37207	8.61748
FOXD3	4.83675	4.45067	4.92392	2.98288	3.00403	3.60135	0.0373542	0.0137856	0.0343621	0.341959	0.533461	0.489736
COL6A1	649.827	737.14	659.308	482.273	472.95	487.855	7.98135	8.62977	8.14381	65.3031	66.2798	65.0313
ADCY5	1.69236	1.68159	2.11963	4.91298	5.29947	5.72339	0.0249028	0.0413567	0.0458161	0.209588	0.130644	0.18836
POU3F2	0.620867	0.845829	0.497081	9.25571	9.47118	9.6206	0	0	0	0.0551546	0.0870957	0.04709
GNAO1	1.35189	1.2184	1.04106	3.56411	3.13377	3.28508	0	0.096499	0.011454	0.12134	0.0762087	0.150688
EGR4	0.851188	0.82569	1.00354	1.21728	1.11778	1.15284	0	0.0413567	0	0.0772165	0.0979827	0.0847621
LHFP	1.90266	1.8427	1.97895	5.58194	5.60886	5.89682	0.161868	0.0551423	0.160356	0.143402	0.206852	0.207196
RLN2	1.28179	1.38958	0.890994	0.526391	0.379246	0.397883	0.186771	0.37221	0.11454	0.0882474	0.141531	0.122434
TDO2	2.59362	2.26561	2.01646	1.22825	1.07786	1.14264	0.0124514	0.0137856	0.022908	0.220619	0.195965	0.263704
ARHGAP31	14.6605	14.943	17.5479	19.4545	18.8126	21.0674	0.062257	0.110285	0.125994	1.64361	1.62216	1.40328
CLCA2	0.300419	0.342359	0.412671	13.7958	14.7307	14.0075	0	0.0137856	0	0.0441237	0.0326609	0.028254
PALD1	140.186	155.844	142.231	42.9776	43.9726	44.3996	34.2165	43.8519	41.0856	13.7445	15.2417	14.8334
MKX	0.791104	0.876037	0.872237	1.46951	1.48705	1.80577	0.784439	0.427353	0.125994	0.0772165	0.0544348	0.122434
HOTAIR	1.2918	1.96353	1.42559	1.8643	1.85631	1.95881	0.124514	0.096499	0.0801782	0.176495	0.152417	0.14127
MSI1	1.57219	1.67152	1.44435	3.09255	3.20363	3.58094	0.286382	0.620351	0.481069	0.165464	0.185078	0.122434
RUNX3	49.0885	50.7195	58.3742	52.9462	51.4278	54.6323	0.161868	0.110285	0.160356	5.19557	5.8463	4.92562
SLC16A11	0.160224	0.241665	0.215714	0.877318	1.02796	1.01001	0.0124514	0.0137856	0	0.0110309	0.0326609	0.018836
LOC101927069	12.5075	12.7076	11.9862	6.21799	6.06794	5.97844	0.224125	0.317068	0.251989	1.26856	1.41531	1.09249
KRT5	83.9272	74.5941	96.9402	1232.01	1212.83	1233.57	0.286382	0.399782	0.675787	8.12979	9.24303	8.59864
CD200	2.53354	1.98367	2.3541	10.473	10.6089	10.3347	0	0.096499	0.103086	0.275773	0.283061	0.14127
FERMT2	15.5918	15.1645	16.9477	12.754	12.8644	13.2934	0.585216	0.385996	0.400891	1.69876	1.57861	1.59164
LOC100499484	0.911272	1.51041	0.853479	1.18438	1.08784	1.25486	0.697279	0.647922	0.17181	0.0992784	0.0870957	0.150688
LIPK	1.41197	1.35937	1.30367	0.383827	0.379246	0.285659	0	0.0275711	0.0343621	0.198557	0.119757	0.103598
ADAMTSL2	0.690965	0.614233	0.497081	2.41263	2.52498	2.21386	0.498056	0.24814	0.22908	0.0551546	0.0762087	0.056508
NXPE3	22.5415	21.7902	26.4766	11.3942	12.575	11.2223	1.22024	1.35099	1.82119	2.18412	2.37336	2.83482
LPXN	31.0233	29.2919	31.3911	20.7705	20.7488	20.1288	5.93932	5.74858	6.01336	3.23206	3.10278	3.30572
SLCO1A2	3.7953	3.60484	3.00124	4.77042	5.39927	4.91742	0.0373542	0.0137856	0.022908	0.308866	0.391931	0.395556
BEND6	1.95273	1.89305	1.54752	1.09665	0.918176	1.01001	0.0124514	0.0275711	0	0.187526	0.261287	0.122434
ZNF793	6.03843	7.81385	6.33075	4.14533	4.62082	4.28489	0.062257	0.0551423	0.011454	0.59567	0.7512	0.791112
PAK7	5.69795	5.26629	5.73988	9.62857	8.92227	9.32474	0.0498056	0	0.011454	0.705979	0.489913	0.574498
TGFB2-AS1	0.961342	1.04722	0.740932	1.08568	1.1078	1.20385	0	0	0	0.110309	0.0979827	0.0847621
FOXD1	75.0648	77.5947	75.3125	13.2694	13.1439	14.64	0.112063	0.0689279	0.11454	7.76577	8.40474	8.15599
PEG10	1679.87	1726.68	2078.04	973.703	984.005	972.109	7.4833	7.87156	7.61693	198.204	191.85	195.395
HSPA7	0.420587	0.453123	0.347019	0.142564	0.0698612	0.122425	0	0	0.011454	0.0110309	0.0544348	0.065926
NKD2	28.5799	32.6349	25.0135	31.397	30.4196	29.3107	0.734633	0.510066	0.790328	3.12175	2.92859	3.25863
CLSTN2	65.7818	62.3597	73.8775	63.4959	64.3921	64.9059	0.348639	0.454924	0.675787	6.66268	7.4358	7.7416
LEF1	45.8941	44.7484	53.591	60.535	61.9369	60.3251	0.286382	0.24814	0.412345	5.21763	4.94268	5.4907
PRKG2	1.90266	1.93332	2.15714	1.64497	1.75651	1.67315	0.0373542	0.0689279	0.022908	0.176495	0.239513	0.23545
WIF1	25.0249	22.6863	24.507	115.773	120.82	121.181	1.17043	1.37856	1.17976	2.40474	2.7544	2.69355
TAS1R3	2.52352	3.04096	2.57919	0.460592	0.189623	0.244851	0.0124514	0.0551423	0.011454	0.132371	0.370157	0.386138
TWIST1	13.6491	13.7951	13.6744	8.90478	8.83245	9.01867	0.0249028	0.0275711	0.011454	1.47814	1.39353	1.6199
PROX1-AS1	1.56218	1.63124	1.52876	0.570257	0.718572	0.734552	0.149417	0.179212	0.320713	0.198557	0.163304	0.160106
PRR18	5.32744	5.44754	5.14901	2.1604	1.71659	2.24447	0.0373542	0.12407	0.0343621	0.783196	0.479026	0.499154
PCYT1B	2.66372	2.58783	2.99187	2.29199	2.57488	2.21386	1.56888	2.34355	3.36748	0.253711	0.283061	0.37672
FABP4	15.7119	12.1538	10.6263	45.4341	42.6652	44.3384	0.0249028	0	0	1.42299	0.838296	2.00604
LOC101928841	0.98137	1.17812	1.09733	1.05278	1.06788	0.989605	0	0	0.0343621	0.0772165	0.0979827	0.18836
CD8A	1.0715	1.35937	1.09733	1.04182	0.948116	0.999808	0.0249028	0.0551423	0.0343621	0.154433	0.119757	0.122434
DPYSL5	1.95273	2.31596	2.47603	2.86225	3.21362	3.41771	0	0	0.022908	0.286804	0.217739	0.254286
SATB2	8.76223	10.8548	9.36951	6.59085	7.30549	7.16189	0.734633	0.799563	0.93923	1.04794	1.0887	1.149
CSRP2	30.793	26.0193	25.8107	14.2016	13.3535	14.0177	0.485605	0.813349	0.572701	2.95629	3.3423	3.07027
TUBB2B	195.293	186.264	215.527	60.1073	58.2343	59.6824	4.08406	4.45274	4.99395	21.0801	24.1908	22.4525
PALM2	5.62786	6.44441	6.90286	4.75945	4.86034	4.92762	0.0747085	0.12407	0.0916322	0.761134	0.696766	0.696932
EYA4	30.5827	31.6984	32.3103	20.4525	21.4174	21.6795	0.0249028	0.0413567	0.0687241	3.71742	3.49472	3.56001
NKX3-2	2.01281	2.41665	1.90391	1.16245	1.04792	1.21405	0.0124514	0.0413567	0.011454	0.264742	0.174191	0.28254
CD226	0.550769	0.50347	0.609628	1.14051	1.21758	1.24466	0.0249028	0.0275711	0.011454	0.0772165	0.0653218	0.04709
APOE	19.1968	17.1381	15.4189	7.5888	6.91626	7.84543	0.62257	0.620351	0.515431	1.87526	2.21005	1.81768
MAPK12	16.2527	19.7058	15.7753	13.6094	12.8445	13.9259	1.65604	1.99891	1.993	1.8532	1.80724	2.26974
ABCB4	1.11155	1.18819	0.947268	2.29199	2.08586	2.05063	0.26148	0.261926	0.183264	0.12134	0.185078	0.065926
PDZD2	1.83256	2.22534	2.48541	5.26391	6.06794	5.84581	0	0	0	0.253711	0.261287	0.23545
ERICH3	5.69795	6.35379	6.28386	0.767654	0.618771	0.469297	2.35332	1.32341	1.90137	0.739072	0.707653	0.65926
HTR7	18.0953	18.4471	19.48	5.11038	4.46114	4.91742	0.0249028	0	0.011454	2.09588	2.22094	2.11905
PDE4B	7.34025	6.78677	7.35305	6.09736	5.74858	6.12127	3.28717	3.28097	2.53134	0.783196	0.838296	0.857039
LOC90768	3.16442	3.29269	3.09503	6.17413	6.33741	6.84562	0.0124514	0	0	0.330928	0.424592	0.348466
KRT81	6.19865	5.44754	5.71174	0.515425	0.528949	0.591723	0.224125	0.12407	0.0687241	0.772165	0.511687	0.725186
PGBD5	3.41477	3.82637	3.92975	9.70533	10.1798	10.5286	0.199223	0.137856	0.240535	0.430206	0.413705	0.461482
LINC00326	10.2042	9.29405	7.01541	1.72174	1.88625	1.79557	0.0249028	0.0551423	0.0458161	0.94866	1.01249	1.13958
SYN1	0.600839	0.745135	0.872237	1.65594	1.57687	1.53032	0.0498056	0.096499	0.0458161	0.0772165	0.119757	0.065926
EWSAT1	4.68654	5.66907	4.56752	5.93287	7.23562	7.02926	0	0.0275711	0.011454	0.606701	0.391931	0.772276
ADAMTS12	3.3647	3.87672	4.44559	0.581223	0.668671	0.459095	0	0.0137856	0	0.408144	0.5008	0.480318
CR2	1.14159	1.12777	1.13485	1.28308	1.36728	1.25486	0.0871599	0.206784	0.0572701	0.110309	0.163304	0.131852
PRKD1	3.90545	3.84651	4.46435	2.07266	2.30542	2.18325	0.0373542	0.0551423	0.0343621	0.485361	0.577009	0.395556
MARK1	4.6565	4.81317	5.49603	9.6505	9.86041	9.99808	0.062257	0.0413567	0.0343621	0.47433	0.544348	0.781694
DPY19L2	1.69236	2.05416	1.72572	2.51132	3.2735	2.78518	0.136966	0.206784	0.206172	0.264742	0.163304	0.23545
PCDHB14	1.64229	1.73194	1.63193	2.37973	2.49504	2.84639	1.45681	1.69563	1.55775	0.154433	0.217739	0.23545
CRLF1	4.92688	4.5413	6.22758	0.712821	0.918176	0.622329	0.112063	0.12407	0.125994	0.794227	0.587896	0.527408
PCDH18	1.97275	1.86284	2.47603	2.46746	2.59484	2.58114	0	0	0	0.319897	0.141531	0.310794
LOC100507250	1.20168	1.25867	0.890994	0.296095	0.508989	0.459095	0.0498056	0.0413567	0.022908	0.0882474	0.152417	0.169524
SPOCK1	29.1407	28.6474	28.8682	2.96095	2.87429	2.81578	0.149417	0.192998	0.240535	3.6733	3.56004	3.42815
FAM171B	47.1358	41.5463	49.2017	36.3648	37.0364	38.3498	13.709	15.5501	14.3519	5.91258	5.97694	5.18932
P3H3	2.9341	2.77915	2.98249	1.74367	1.84633	1.82618	0.136966	0.165427	0.103086	0.485361	0.272174	0.320212
SNX10	67.4742	60.4667	57.1925	33.7219	32.3058	32.5141	2.32841	2.50897	1.52339	7.84299	7.37047	7.79811
TRPM2	29.391	28.4259	28.887	15.7588	14.7108	15.3746	0.0996113	0.151641	0.0687241	3.46371	3.71245	3.63535
EN1	0.871216	0.674649	0.787827	1.03085	1.2575	1.35688	0	0	0	0.12134	0.0762087	0.0941801
LTK	8.27155	10.885	6.69653	8.70739	8.65281	8.84524	0.0996113	0.0137856	0.0458161	0.959691	1.01249	1.26201
MRC2	58.7921	57.315	67.3779	12.6553	12.2856	11.5488	0.348639	0.24814	0.332167	8.14083	6.89145	7.93938
SLCO4A1-AS1	13.3586	14.8423	13.3274	10.7143	11.557	10.549	9.10198	11.125	7.75437	1.6767	1.81812	1.70466
LIMS2	0.771076	0.815621	0.853479	1.8314	1.48705	1.30587	0.0124514	0.0137856	0.011454	0.110309	0.0870957	0.113016
SERPINE2	102.844	100.936	108.889	111.529	108.135	112.897	2.179	1.44748	2.30226	14.1637	12.1607	13.4866
ARHGEF4	14.0797	16.0305	12.549	12.6115	12.8345	13.5586	0.385994	0.192998	0.320713	1.88629	1.82901	1.7235
CNTFR	0.630881	0.765274	0.619007	4.84718	4.94018	5.08065	0.336188	0.0551423	0.148902	0.0992784	0.0544348	0.103598
REEP2	9.59339	9.49544	9.66963	16.033	15.4892	15.5174	0.834244	1.25449	1.07668	1.37887	1.27377	1.02656
ZNF569	13.0382	12.0933	12.9616	7.90683	7.98414	7.52916	0.684828	0.523852	0.549793	1.83113	1.52417	1.52572
COL6A2	187.251	205.416	189.857	119.425	114.792	120.038	0.298834	0.523852	0.263443	25.7462	24.4521	24.9295
LOC284825	0.650909	0.473261	0.637764	0.976017	0.968077	0.887584	0	0	0	0.0772165	0.0653218	0.0847621
CDYL2	1.432	1.66145	1.82888	3.73957	3.97211	3.67276	0.149417	0.096499	0.0572701	0.209588	0.185078	0.244868
PTCH2	1.7224	2.77915	2.06336	1.49144	2.02597	1.99962	0.161868	0.24814	0.263443	0.286804	0.293948	0.273122
USP51	2.21309	2.15485	2.49478	2.29199	2.59484	2.61174	0.0498056	0.0551423	0.0916322	0.187526	0.272174	0.433228
CPE	6.48906	5.72948	6.90286	13.3352	14.1419	13.1913	0.522959	0.330854	0.148902	0.904536	0.71854	0.866457
RND2	2.23312	2.40658	2.58857	4.07953	4.51104	4.53994	0.348639	0.454924	0.561247	0.24268	0.239513	0.461482
FGF14-AS2	0.821146	0.463192	0.703417	1.05278	1.07786	1.02021	0.697279	0.482495	0.297805	0.110309	0.0653218	0.0847621
PTCH1	34.5683	37.8005	41.4359	36.968	38.5434	38.4518	1.39456	1.5302	1.30576	5.38309	4.7576	4.78435
SNAP25	3.14439	3.17186	2.83242	4.50722	4.7805	4.66237	0	0	0	0.35299	0.348383	0.499154
CADM1	187.301	173.194	206.617	202.726	201.49	207.46	9.15179	11.6212	12.462	24.6431	25.617	24.1949
DOCK4	40.5967	44.1341	50.8054	39.0736	40.6692	37.8805	4.71908	5.80373	6.54025	5.65887	6.28178	5.858
TMTC1	2.04285	2.11457	2.44789	1.56821	1.4571	1.9282	0.510508	0.275711	0.263443	0.198557	0.283061	0.386138
FSD1	6.04844	6.85726	5.84305	6.95275	6.04798	6.31511	0.0124514	0.0137856	0.0458161	0.750103	0.816522	0.904129
NKX2-5	2.87401	2.2052	2.96373	4.36466	4.80046	4.57055	0	0.0137856	0	0.275773	0.370157	0.414392
UGT3A2	1.21169	0.936453	1.27553	0.668955	0.57885	0.520308	0	0.0137856	0.011454	0.132371	0.130644	0.18836
BEND5	2.53354	2.47707	2.51354	1.06375	1.06788	0.948797	0	0	0.011454	0.408144	0.283061	0.301376
ZNF528-AS1	3.21449	3.5847	2.3541	1.59014	1.53695	1.36708	0.136966	0.0827134	0.0687241	0.408144	0.283061	0.51799
TSLP	1.42198	1.4802	1.31304	1.06375	0.678652	0.805967	0.0373542	0	0.011454	0.220619	0.195965	0.14127
MFSD7	2.4334	3.4538	2.26031	0.526391	0.379246	0.469297	4.42025	3.84617	4.20363	0.386083	0.326609	0.367302
CDKN1C	30.3323	29.171	28.7557	19.6519	18.4234	19.8839	3.88484	4.52167	5.09704	3.70639	3.78866	4.2381
DLX1	1.35189	1.86284	1.82888	4.43046	4.32141	4.73378	0	0	0	0.253711	0.163304	0.254286
CCR1	2.77387	2.22534	2.93559	2.0617	2.45512	1.99962	0.0373542	0.110285	0.0572701	0.364021	0.315722	0.37672
PRDM8	8.91244	9.55585	8.24404	10.6375	11.4473	11.0285	0.323737	0.275711	0.355075	1.07	1.31732	1.17725
NRN1	13.629	11.8114	14.1527	0	0	0	0	0	0	1.83113	1.62216	1.85535
B4GALNT1	1.87261	2.13471	1.87578	2.90612	2.49504	2.56073	0.0124514	0	0.011454	0.286804	0.239513	0.263704
ZNF853	9.73359	9.62634	10.2042	13.8836	13.3535	13.9667	1.05837	1.18556	1.01941	1.20237	1.26289	1.5163
COLEC12	8.3817	8.55898	8.23466	1.26115	1.26748	1.40789	0.211674	0.303283	0.297805	1.15825	1.04515	1.19609
ELF5	19.9178	18.9405	18.4858	8.38936	8.39332	8.47796	0.572765	0.923633	1.82119	2.62536	2.30804	2.85366
TMCC2	4.23591	4.91386	4.61441	3.49831	3.09385	3.3667	0.373542	0.37221	0.481069	0.650825	0.620557	0.602752
AMZ1	1.19166	1.25867	1.09733	0.350927	0.479048	0.4795	0.0124514	0.0413567	0	0.176495	0.10887	0.197778
CPT1C	4.31602	5.22601	4.37056	0.636056	0.818374	0.754957	0.423348	0.510066	0.400891	0.617732	0.566122	0.715768
PRAME	28.5298	29.896	27.6396	18.4237	20.5292	19.5269	0.0249028	0.0551423	0.0458161	3.73948	3.96285	4.04974
HOXA11	1.74243	1.28888	1.5569	1.38178	1.23754	1.40789	0.0373542	0.0275711	0.022908	0.209588	0.239513	0.178942
VIM	571.047	562.96	593.637	198.756	191.589	198.564	19.8226	28.8118	30.0668	76.2568	80.901	80.8442
DSG1	1.21169	1.05729	0.984783	3.00482	3.92221	3.63195	0.161868	0.206784	0.103086	0.12134	0.195965	0.131852
CSF2	16.2427	17.4603	16.5068	2.57712	2.75453	2.8668	0.149417	0.165427	0.137448	2.25031	2.44957	2.23207
FUT7	2.30322	1.66145	2.36348	0.0438659	0.129742	0.0714148	0	0	0	0.264742	0.261287	0.348466
ZNF470	7.57057	8.01524	8.81616	5.7574	6.20767	5.05005	0.199223	0.192998	0.103086	1.11412	1.20845	1.05482
CA8	15.5317	14.1274	15.447	0.679922	0.798414	0.67334	0.0871599	0.096499	0.11454	2.07381	2.2536	1.94953
MCAM	88.7138	80.676	85.7512	60.5788	58.5736	58.0194	4.44515	5.81751	5.62393	11.1523	12.7051	11.6877
RLTPR	2.41337	3.28262	2.56982	3.60797	3.23358	3.61155	0.149417	0.096499	0.0687241	0.419175	0.272174	0.461482
STK31	2.45342	2.41665	1.88516	2.43456	2.62478	2.53013	0.473154	0.771992	0.469615	0.375052	0.304835	0.263704
LINC01410	0.761062	0.926384	0.562733	0.943117	0.828354	0.918191	0.17432	0.234355	0.125994	0.0330928	0.130644	0.150688
PRLR	29.9919	30.4599	33.6233	4.96782	5.37931	5.09086	22.0639	19.7272	12.9545	4.1366	4.52898	4.49239
FLJ37201	1.25175	1.44999	1.16298	0.756687	0.698612	0.663138	0.0871599	0.137856	0.103086	0.0992784	0.293948	0.150688
ZNF85	5.68794	4.934	4.78323	5.06651	5.06993	4.46853	0.684828	0.468709	0.469615	0.584639	0.729427	0.857039
HFM1	1.75245	1.55069	1.28491	1.34888	1.31738	0.999808	0.0249028	0	0.011454	0.209588	0.239513	0.197778
PPP1R14A	4.81672	4.65206	4.01416	1.43661	1.36728	1.48951	0.460702	0.620351	0.481069	0.551546	0.71854	0.631006
RNF182	2.27317	2.43679	2.91683	1.00892	1.11778	0.999808	0	0.0275711	0	0.430206	0.402818	0.244868
DDX11-AS1	4.95692	4.69234	4.28615	1.91913	1.50701	1.75476	0.361091	0.427353	0.458161	0.529485	0.772974	0.668678
FMNL1	5.03703	5.88053	5.30845	1.77657	1.37726	1.84658	0.560313	1.02013	0.538339	0.794227	0.816522	0.696932
OSBPL6	3.2245	3.27255	3.62963	4.60592	4.06193	4.70318	0.17432	0.110285	0.0801782	0.419175	0.544348	0.480318
SLC38A4	52.5934	47.4067	55.4761	9.83693	9.64085	9.74302	0.0996113	0.0275711	0.022908	7.79887	7.35959	7.02583
MYL9	60.4143	55.0292	61.8069	21.7136	20.7089	22.0672	3.11285	3.03283	2.80624	7.7768	9.41722	8.09949
ZNF280A	0.741034	0.563886	0.825342	1.45854	1.06788	0.928393	0.0249028	0	0	0.0441237	0.185078	0.075344
LINC01152	1.13158	0.83576	0.919131	1.08568	0.778453	0.918191	0.236577	0.179212	0.11454	0.154433	0.119757	0.14127
SCN1B	3.12436	3.192	2.73864	4.56206	4.65076	4.70318	0.17432	0.165427	0.125994	0.452268	0.337496	0.51799
ANKRD65	15.8421	15.678	16.0379	17.6999	17.1659	18.5679	24.2055	30.8659	31.5787	2.34959	2.18828	2.33567
MIR6840	1.24173	2.06423	1.2005	1.8314	1.99603	1.83638	0.0747085	0.096499	0.137448	0.24268	0.174191	0.23545
FHL1	6.06847	5.37706	6.98727	16.4168	16.7767	16.8233	0.0996113	0.137856	0.0687241	0.838351	0.958053	0.875875
DAAM2	5.83815	6.7767	7.02479	19.3997	19.1619	19.6085	0.0373542	0.0827134	0.0916322	0.849382	1.01249	0.988891
HDGFRP3	26.5671	25.7575	27.2738	32.2963	31.3876	32.1775	0.149417	0.289497	0.297805	4.02629	3.78866	3.74837
KCNMA1	1.55217	2.01388	1.48186	2.0946	2.15572	2.12204	0.0249028	0.096499	0.0343621	0.308866	0.163304	0.263704
PLCD4	1.34187	1.7118	1.23801	1.01988	1.49703	1.23446	0.0373542	0.0275711	0.0343621	0.23165	0.206852	0.18836
YBX2	9.44318	10.7138	9.1538	13.1707	13.8924	14.1911	1.3074	1.8197	1.77537	1.50021	1.52417	1.26201
MPDZ	18.3256	20.4207	20.2021	6.88695	7.69471	7.15168	0.373542	0.358425	0.389437	3.12175	2.64553	2.86307
LINC00176	3.20447	3.99755	2.76677	1.32694	1.66669	1.60173	0.161868	0.317068	0.274897	0.584639	0.489913	0.386138
CHI3L1	1.61225	1.53055	1.35994	0.0438659	0.0199603	0.0510106	0	0	0	0.143402	0.206852	0.310794
CLIP3	4.23591	5.54824	2.52292	2.58809	3.00403	2.69336	0.610119	0.454924	0.538339	0.573608	0.555235	0.678096
FOXD3-AS1	8.23149	8.73016	5.73988	4.44142	4.33139	4.77459	0.0498056	0.0137856	0.022908	0.992784	1.09958	1.24318
HVCN1	3.98556	3.57463	4.14547	2.03977	1.99603	2.03022	0.572765	0.620351	0.687241	0.661856	0.479026	0.583916
IGF2BP1	6.25874	7.18955	7.58752	0.548324	0.838334	0.428489	0.062257	0.0275711	0.0458161	1.08103	0.86007	1.16783
SNCA	3.93549	3.56456	3.82659	4.00277	4.56094	4.12166	12.5137	19.3963	21.8886	0.584639	0.489913	0.602752
NTN1	12.0668	12.6069	12.6052	8.70739	7.99412	8.682	0.224125	0.413567	0.320713	1.61052	2.04675	1.86477
SLC16A14	15.2112	13.5836	14.7717	20.8253	20.8685	20.037	0.0996113	0.137856	0.103086	1.76495	2.23183	2.4581
C17orf104	2.42338	2.6986	2.25093	4.58399	3.5729	4.02984	0.0249028	0.0413567	0.0687241	0.35299	0.468139	0.273122
NKD1	49.6894	50.4074	57.9897	133.078	135.431	131.658	10.7082	13.5926	21.3503	8.11876	7.66442	7.75102
ELOVL3	1.2918	1.02708	1.22863	0.274162	0.219564	0.19384	0.0373542	0.0689279	0.0343621	0.198557	0.141531	0.18836
JAKMIP3	7.23009	10.2204	7.00603	6.45926	7.2456	6.7232	0.149417	0.151641	0.206172	1.30165	1.24111	1.12074
CCDC152	20.5186	19.8166	20.3334	16.033	15.7986	15.4052	1.13308	1.47506	0.904868	2.91217	2.95037	3.23038
IGFBP5	3.98556	3.64512	4.26739	9.86983	10.7187	9.49817	0.17432	0.12407	0.0458161	0.672887	0.348383	0.762858
KCNG1	2.71379	3.03089	2.86056	7.64364	7.87435	7.67199	0.136966	0.192998	0.125994	0.397113	0.424592	0.4709
HAND2	0.160224	0.17118	0.178199	1.22825	1.2076	1.10183	0	0	0	0.0551546	0.0217739	0
MCOLN3	12.5675	13.0197	10.6638	13.0391	14.3515	13.8443	0.186771	0.344639	0.206172	1.72082	2.16651	1.59164
LYPD3	12.3973	11.167	12.7178	4.43046	4.02201	4.99904	0.361091	0.413567	0.561247	1.69876	1.74191	2.05313
SPHK1	38.0231	40.9321	37.3936	23.238	23.3237	24.3321	1.25759	1.0477	1.78683	5.75814	5.94428	5.94276
LOC102723927	0.761062	0.815621	0.487702	1.39274	1.85631	1.36708	0.161868	0.358425	0.11454	0.143402	0.0870957	0.0847621
NRROS	1.22171	1.83263	1.51	1.8643	1.79643	1.58133	0.199223	0.179212	0.377983	0.23165	0.2504	0.216614
PON3	88.6337	81.5923	68.0814	67.5864	65.6995	65.1609	15.1285	17.7007	15.1193	11.77	12.4003	12.3188
TET1	4.06568	3.76595	4.8864	2.76355	3.45314	2.8872	1.3323	1.7232	1.12249	0.672887	0.631444	0.649842
ATP6V0D2	0.110154	0.120833	0.0937889	0.0548324	0.0499009	0.0510106	0.0747085	0.0413567	0	0	0.0217739	0.028254
PGF	2.42338	2.32603	2.37286	0.921184	0.808394	1.15284	1.75565	2.16433	2.97805	0.419175	0.348383	0.32963
GPR37	2.97415	2.58783	3.03876	4.33176	4.56094	4.41752	0.0498056	0.0551423	0.0687241	0.341959	0.446366	0.536826
LOC101926892	4.32604	3.67533	3.56398	2.18233	2.39524	2.23426	0	0	0	0.529485	0.631444	0.621588
ADAMTS1	5.9483	6.11212	6.97789	1.16245	1.2575	1.05082	2.57744	2.49519	2.82914	1.11412	0.86007	0.960637
SLC26A11	6.32883	6.63573	5.50541	7.38044	6.95618	6.93744	11.9658	9.78776	10.0108	0.959691	0.892731	0.998309
LINC00327	0.751048	0.82569	0.75969	1.57917	1.67667	1.39769	0.161868	0.206784	0.217626	0.12134	0.10887	0.131852
MEDAG	1.23172	1.1177	1.56627	0.81152	0.738533	0.754957	0.0996113	0.096499	0.125994	0.275773	0.152417	0.178942
TMEM59L	1.39194	1.05729	1.25677	0.285128	0.369266	0.357074	0.0124514	0	0	0.187526	0.228626	0.160106
EID3	1.09152	1.26874	0.909752	0.679922	0.998017	1.06102	0.423348	0.441138	0.206172	0.12134	0.217739	0.169524
PRRT2	1.28179	1.81249	1.39745	1.10761	0.948116	1.14264	0.0747085	0.151641	0.0458161	0.23165	0.2504	0.216614
KCNK13	1.71239	1.80242	1.83826	0.866352	0.618771	0.836574	0	0.0551423	0	0.264742	0.304835	0.263704
MYBL1	34.5983	36.8338	36.3244	28.8309	31.0882	30.0248	1.39456	1.79212	1.93573	5.47134	6.0967	5.21758
NT5E	57.0396	57.5264	55.9169	4.24403	4.531	4.61136	8.15567	7.45799	8.2469	8.60412	8.9382	9.0507
NPB	4.59642	4.32984	4.7082	2.33586	2.23556	2.84639	0.186771	0.261926	0.286351	0.606701	0.870957	0.649842
MT1A	2.17303	1.67152	2.07273	0.285128	0.319365	0.275457	0.149417	0.289497	0.274897	0.319897	0.217739	0.386138
PRUNE2	1.432	1.33923	1.52876	1.54627	1.85631	1.76497	0.498056	0.399782	0.847598	0.297835	0.119757	0.254286
IKZF1	4.64649	4.79303	5.35535	2.69775	2.59484	2.80558	0.0249028	0.0551423	0	0.82732	0.783861	0.70635
AATBC	1.45203	2.30589	1.56627	0.866352	1.12776	1.11203	0	0.0551423	0	0.319897	0.261287	0.254286
MFAP2	18.7662	16.6548	19.4424	8.76222	7.93424	8.91665	0.149417	0.275711	0.217626	2.98938	2.80884	2.81598
RPTN	3.7252	4.56143	3.92975	1.46951	1.98605	1.9282	0.0871599	0.110285	0.0343621	0.661856	0.587896	0.668678
HOXB13	7.72078	7.02844	8.05647	6.42636	7.47515	6.83542	0.161868	0.0827134	0.0916322	1.40093	1.02337	1.16783
FBXO43	2.02282	2.12464	1.82888	3.42154	3.38328	3.32589	0.62257	0.551423	0.458161	0.319897	0.348383	0.273122
LGI2	0.300419	0.543747	0.515839	2.56616	3.04395	2.65255	0.0871599	0.192998	0.183264	0.110309	0.0762087	0.028254
ZNF439	6.27876	6.32358	5.44913	2.93902	2.80443	2.99942	0.062257	0.12407	0.0916322	0.882474	1.01249	0.960637
C6orf52	3.67513	3.93713	3.2451	2.11653	1.91619	1.71396	0.79689	0.909848	0.755966	0.529485	0.729427	0.461482
TRIM46	1.0014	1.57083	1.10671	2.1933	2.20562	1.98941	0.124514	0.165427	0.148902	0.23165	0.163304	0.18836
SLC2A3	421.438	391.538	466.431	37.3189	40.1502	38.9517	0.211674	0.24814	0.251989	71.6128	60.096	71.5203
ZNF829	12.7178	11.8114	13.3086	12.6882	11.5171	11.6406	1.24514	0.978776	0.595609	1.84217	2.22094	1.94953
ZNF660	1.02143	0.99687	1.05981	0.81152	0.808394	0.785563	0.062257	0.0413567	0	0.176495	0.174191	0.14127
BCL11A	2.61365	2.88992	3.17006	2.80742	2.60482	2.71376	2.25371	2.15055	1.74101	0.628763	0.381044	0.37672
GAD1	68.3053	85.4992	57.7364	94.6078	98.165	97.165	14.7176	17.425	13.4127	11.0309	11.5075	11.4146
TNF	1.83256	2.12464	2.08211	1.53531	1.84633	1.79557	0.062257	0.0413567	0.0572701	0.24268	0.293948	0.433228
HOXB9	9.87378	10.0493	10.645	6.39346	7.07594	7.43734	0.311285	0.192998	0.11454	1.57742	1.41531	1.94953
AMDHD1	5.18724	5.58851	4.33305	5.12135	5.47911	5.7642	0.88405	0.951204	0.927776	0.573608	1.0887	0.781694
MICU3	4.20587	4.42046	3.57336	3.53121	3.41322	3.3769	5.72765	5.2523	5.08559	0.739072	0.707653	0.527408
RPLP0P2	2.67373	2.76908	2.58857	3.07061	2.70463	2.73417	0.659925	0.703064	0.870506	0.408144	0.348383	0.546244
TCAM1P	0.170238	0.231596	0.243851	0.986983	0.958096	0.856978	0.0373542	0	0	0.0220619	0.0544348	0.028254
ITGA7	5.17723	6.5149	4.55814	4.83622	5.23959	5.3051	0.859147	0.992561	0.71015	0.94866	0.936279	0.75344
WIPF1	10.3645	10.009	11.3297	8.87188	9.02207	8.59018	0.0249028	0.0413567	0.0458161	2.02969	1.48063	1.64815
FGD1	9.97392	11.1569	11.5454	21.5053	20.9484	20.2308	7.08485	7.8302	7.47948	1.69876	1.81812	1.80826
TGFB2	132.655	123.924	150.165	168.719	166.12	169.6	1.49417	1.13042	0.652879	21.742	22.3183	22.3113
GNGT1	0.851188	1.00694	0.900373	0.921184	0.778453	0.836574	0.0124514	0	0	0.187526	0.0870957	0.178942
SCN9A	7.18002	8.72009	8.22529	22.6129	24.8806	24.985	0.124514	0.137856	0.137448	1.48918	1.28466	1.19609
ARSG	6.95972	6.52497	6.2651	6.67859	6.55697	6.2539	1.02102	0.854705	0.836144	0.937629	1.09958	1.21492
PMP22	15.2713	13.3218	15.447	4.82525	5.42921	4.99904	0.199223	0.537637	0.343621	2.55918	2.35158	2.3545
IL11	1.32185	1.49027	1.22863	1.19535	1.2575	1.07122	0.211674	0.289497	0.389437	0.220619	0.174191	0.273122
UCN2	1.432	1.79235	0.900373	0.690888	0.55889	0.550914	0.0249028	0	0	0.187526	0.185078	0.310794
NAALAD2	0.360503	0.50347	0.440808	1.31598	1.77647	1.37729	0	0	0.011454	0.0882474	0.0435479	0.0847621
ZCCHC12	1.18165	1.44999	1.43497	1.05278	1.3573	1.25486	0.0124514	0.0137856	0.0343621	0.23165	0.217739	0.226032
ANK2	36.9916	41.0428	47.3915	42.539	45.7291	44.8791	0.136966	0.110285	0.183264	7.24732	6.40153	7.19536
BDNF	19.7275	19.0009	21.0462	36.3868	35.9386	36.8398	0.136966	0.0827134	0.194718	3.26515	3.40762	3.2963
FAM49A	1.49208	1.33923	1.66006	0.679922	0.58883	0.979403	0.199223	0.289497	0.160356	0.220619	0.239513	0.291958
PILRB	1.57219	2.37638	1.17236	2.27006	2.07588	1.82618	0.062257	0.110285	0.0572701	0.330928	0.283061	0.244868
NGFR	14.4402	15.4263	14.3591	49.9194	49.1923	49.4089	0.0871599	0.165427	0.17181	2.10691	3.10278	2.21323
DIRAS2	17.925	17.8732	20.6711	5.30778	5.16973	5.33571	0.0996113	0.0827134	0.194718	3.28722	3.29875	2.91016
SPON2	5.35748	5.82011	5.13025	5.93287	5.99808	6.23349	0.0373542	0.0275711	0.011454	0.893505	0.936279	0.913547
POPDC3	11.5261	11.1367	10.7294	4.03566	4.36133	4.42772	3.92219	3.43261	2.45116	1.86423	1.93788	1.82709
ZNF442	0.801118	0.906245	0.619007	0.910218	0.948116	0.979403	0.0249028	0.0137856	0	0.0772165	0.174191	0.14127
HEPHL1	7.17001	5.95101	7.16547	66.6104	67.8851	67.9461	0.0373542	0.0551423	0.0343621	0.981753	1.24111	1.2055
ZFHX4	12.898	13.9965	14.7905	10.2866	11.1678	10.0593	0.112063	0.0275711	0.0572701	2.61433	2.05764	2.38276
IL1RAPL1	0.98137	0.926384	0.834721	1.15148	1.26748	1.03041	0.0498056	0.0689279	0.011454	0.143402	0.0762087	0.244868
MEX3A	25.1551	27.4492	26.9174	25.5848	25.16	27.0356	12.551	16.7081	15.3713	4.62196	4.27858	4.56773
ZCCHC18	0.280391	0.322221	0.318882	1.01988	1.008	1.13244	0.112063	0.151641	0.263443	0.0441237	0.0653218	0.04709
KCNQ5	15.5217	15.6579	17.2478	23.1173	23.7129	23.2608	0.0124514	0.0137856	0.0458161	2.71361	2.78706	2.73122
PCDHGB3	3.01421	2.92012	3.54522	3.00482	2.78447	2.64235	0.236577	0.261926	0.125994	0.606701	0.489913	0.51799
GAL3ST2	1.97275	2.21527	2.11025	1.06375	1.26748	1.27526	0.0249028	0.0413567	0.0572701	0.308866	0.370157	0.395556
SLC2A1	3966.54	3698.84	4307.1	1021.48	990.173	1032.87	77.5225	60.4773	64.4862	678.016	654.633	711.719
TAGLN3	0.9313	0.896176	0.628386	1.23921	1.22756	1.26506	0.0249028	0.0275711	0.0343621	0.12134	0.185078	0.113016
RBP7	6.05846	5.69928	4.61441	5.03361	4.21163	4.67257	0.336188	0.303283	0.366529	0.893505	0.86007	1.0454
MIR205HG	3.17443	4.22914	2.41975	10.5717	11.0181	11.457	0	0	0.011454	0.562577	0.544348	0.574498
MRAS	5.6579	4.56143	4.9333	6.03156	6.50707	6.02945	1.3074	1.92998	1.93573	0.816289	0.96894	0.809949
LINC01124	8.85236	9.43502	8.95684	7.99456	8.17376	8.51877	5.35411	6.25865	4.82214	1.57742	1.57861	1.5163
C9orf173-AS1	1.18165	1.77221	0.684659	0.99795	0.908196	0.928393	1.43191	1.35099	0.813236	0.165464	0.261287	0.197778
ROR2	7.39032	6.47462	8.18777	6.82115	6.62683	6.61097	6.46228	7.20985	8.44162	1.23546	1.252	1.29968
LAYN	7.15999	6.42427	6.72466	10.7472	11.5171	12.1609	0.79689	1.13042	0.985046	0.992784	1.27377	1.22434
FGF9	16.3028	18.0041	18.1481	54.953	55.0107	55.1629	0.149417	0.12407	0.103086	2.86804	3.21165	2.95725
SEMA3A	125.986	112.515	134.296	157.665	157.617	156.664	13.0242	9.30526	5.36048	21.9736	20.9574	21.3035
LOC100506136	1.16162	1.37951	1.13485	0.350927	0.778453	0.550914	0.0373542	0.0827134	0.0343621	0.187526	0.239513	0.207196
ESYT3	6.35888	6.27323	5.38348	5.52711	5.94818	5.18268	1.03347	0.868491	0.801782	1.05897	1.01249	1.0454
HMCN1	0.350489	0.130902	0.234472	0.943117	1.47707	0.958999	0.0373542	0.0275711	0.011454	0.0551546	0.0217739	0.04709
LINC01116	1.17164	1.2184	1.18174	3.01578	2.90423	3.04023	0	0	0	0.187526	0.206852	0.226032
LINC00346	7.40033	7.72322	7.69069	3.55314	3.20363	3.3667	0.211674	0.358425	0.251989	1.48918	1.3391	1.13958
ENPEP	5.42758	4.61178	5.1959	3.9918	4.29147	3.63195	0.0124514	0	0.011454	0.915567	0.870957	0.875875
KLRC2	22.8419	21.045	17.0883	8.67449	8.39332	8.26372	0.0996113	0.110285	0.125994	3.40856	3.90842	3.36223
EDIL3	35.82	34.9911	38.022	4.62785	5.18969	5.10106	0.062257	0.0413567	0.103086	6.42	6.29266	6.38541
ZNF736	5.50769	6.19268	5.08336	5.04458	5.32941	5.2949	1.2825	1.25449	1.12249	0.871443	1.06692	1.01714
ENPP2	0.791104	0.584025	0.909752	0.986983	1.0579	1.09163	0	0.0137856	0	0.110309	0.141531	0.150688
LIN7A	1.0014	1.01701	1.0223	10.6375	11.4073	10.4266	0.17432	0.220569	0.160356	0.23165	0.163304	0.14127
LOC728084	6.04844	5.90066	5.421	2.77452	3.02399	2.91781	0	0.165427	0.022908	0.970722	1.07781	1.01714
S100A3	11.456	11.2374	10.1949	22.5361	21.8067	22.0162	0.498056	0.59278	0.618517	1.78701	2.0903	1.93069
FN1	3898.09	4064.85	5071.82	1572.92	1649.8	1579.85	47.0663	46.6917	42.9984	839.222	688.067	782.288
NAPRT	45.8039	50.7195	43.171	17.02	18.2238	17.0375	2.58989	2.59169	2.30226	8.35041	8.42651	7.98647
CASC10	3.30461	3.27255	3.05752	3.61894	3.39326	4.41752	0	0.0275711	0.0343621	0.540516	0.5008	0.668678
GPR27	6.24872	5.48782	5.9087	4.48529	4.22161	4.68277	0.062257	0.0827134	0.0343621	0.94866	1.17579	1.00773
LOC148709	3.2946	3.35311	3.77969	2.24813	2.39524	2.12204	0.747085	0.951204	0.904868	0.573608	0.60967	0.668678
ZNF682	3.60503	4.15866	2.81367	3.20221	3.90225	3.54013	0.26148	0.37221	0.240535	0.639794	0.544348	0.696932
CD4	1.17164	0.966662	1.32242	0.0986983	0.279445	0.234649	0.0249028	0	0.0343621	0.198557	0.163304	0.254286
MMP13	3.3647	2.55763	3.21696	4.33176	4.80046	4.20327	0	0	0	0.551546	0.435479	0.640424
TMOD2	11.7264	12.8586	11.9112	8.23583	8.64283	8.79423	0.784439	0.71685	0.927776	2.41577	1.97054	2.12847
ETV1	74.3538	71.4323	87.1017	115.949	115.83	116.345	8.54167	8.98819	6.73497	14.2299	14.1204	13.2982
PROS1	8.65208	6.70622	8.11274	10.6046	11.048	10.6612	1.83036	1.32341	2.13045	1.50021	1.32821	1.37503
ANKH	220.037	213.864	239.921	49.9085	49.5915	50.7759	56.1808	54.2738	56.0102	40.0864	40.641	40.1019
ALK	3.59502	3.39339	3.38578	2.2262	2.4651	2.12204	0	0.0413567	0	0.783196	0.60967	0.4709
MYCBPAP	2.14299	3.02082	1.81013	2.62099	2.515	2.44851	0.0498056	0.0827134	0.022908	0.518454	0.293948	0.442646
EHD3	7.50047	7.30031	7.70945	6.82115	6.87634	6.78441	0.79689	1.18556	1.25994	1.27959	1.40442	1.37503
TMEM200C	0.190266	0.221527	0.16882	2.77452	3.2236	2.83619	0	0	0	0.0330928	0.0435479	0.028254
ZNF695	6.47904	6.58538	5.88994	2.37973	2.35532	2.33628	0.672376	0.909848	0.813236	1.07	1.20845	1.149
KCTD15	10.9052	11.2576	11.2265	33.4478	33.4835	34.5036	0.136966	0.0689279	0.0916322	2.17309	1.70925	2.15672
VGLL3	8.07127	8.16628	8.67547	9.66147	8.95221	9.80424	0.0871599	0.12407	0.0343621	1.62155	1.3391	1.55397
DSC3	14.2799	13.6642	15.8972	30.1798	30.0403	28.9434	0.896502	1.26827	1.31721	2.44887	2.62376	2.87249
ADTRP	3.40475	3.37325	2.61671	0.120631	0.219564	0.183638	5.83971	4.17703	3.39039	0.529485	0.5008	0.678096
SLC22A17	2.64369	2.62811	2.7105	3.45444	3.4232	3.27488	0.0871599	0.096499	0.0572701	0.408144	0.479026	0.574498
ZNF844	5.11714	5.40726	5.40224	6.71149	6.05796	5.95804	0.0373542	0.0275711	0.022908	1.13619	0.729427	1.05482
GSC	3.46484	3.5847	3.29199	2.47842	2.13576	2.30568	0.0124514	0	0.0343621	0.617732	0.696766	0.583916
LINC00899	1.65231	2.14478	1.39745	0.690888	0.60879	0.591723	0.273931	0.330854	0.240535	0.297835	0.402818	0.254286
XG	1.54215	1.55069	1.35994	0.449626	0.469068	0.418287	0.112063	0.110285	0.17181	0.275773	0.261287	0.28254
KLF12	18.0953	19.7864	21.7215	13.0391	11.6668	12.1915	0.186771	0.179212	0.343621	4.18072	2.97214	3.84255
PAPL	1.85259	1.81249	1.75385	1.42564	1.17766	1.10183	0.0249028	0	0	0.24268	0.391931	0.367302
SLC17A9	37.5624	47.2959	29.778	28.6554	28.6132	28.7292	0.435799	0.634136	0.400891	6.39794	7.21806	7.59091
RTN1	0.270377	0.16111	0.187578	2.33586	2.66471	2.73417	0.0373542	0.0137856	0.011454	0.0551546	0.0217739	0.037672
TENM3	6.3789	5.51803	6.8841	13.7849	14.571	14.538	0.0249028	0.0137856	0	1.3568	1.16491	0.970055
APOBEC3D	8.55194	8.96176	7.29678	2.79645	2.75453	2.8974	0.0249028	0.0413567	0.0343621	1.54433	1.60038	1.46921
PLXNB3	73.0219	95.8808	65.5584	123.033	130.601	130.046	4.4078	4.92145	4.87941	14.0975	14.3708	15.2289
SLC45A1	5.33745	5.58851	6.3964	3.54217	3.66272	3.57074	0.112063	0.165427	0.137448	1.15825	1.03426	1.03598
LOC101927740	0.410573	0.4934	0.459566	2.30296	2.45512	2.37709	0	0	0	0.0992784	0.0326609	0.122434
MAP3K12	4.34607	5.5583	3.64839	5.23101	6.37733	5.62137	0.361091	0.59278	0.400891	0.772165	0.925392	0.838203
MUM1L1	7.42036	6.44441	7.4187	5.01168	4.54098	4.75419	1.64359	1.76455	1.8441	1.26856	1.39353	1.32794
PLXND1	368.895	391.538	407.119	92.0197	94.3226	91.3804	33.569	37.7862	45.6786	74.0065	70.1447	75.4759
CHI3L2	2.03284	1.6111	1.8195	6.0206	5.6388	5.87642	1.70584	2.31598	2.7146	0.286804	0.326609	0.414392
PDE8B	12.157	12.7781	13.1304	31.397	31.9565	29.831	0.124514	0.12407	0.125994	2.41577	2.42779	2.32625
PCDHGB7	28.2494	28.738	31.2129	28.3045	26.3976	28.1782	1.89261	2.09541	2.1419	5.42722	6.0096	5.18932
EPB41L3	37.3121	35.2227	43.0022	108.294	108.954	107.306	0.136966	0.12407	0.148902	7.50103	7.15274	7.12943
PAX7	2.40335	2.68853	3.53584	1.09665	1.14772	1.20385	0	0.0137856	0	0.617732	0.511687	0.499154
TMEM254-AS1	3.61505	4.0479	3.1982	4.25499	4.7805	4.23388	1.36966	1.44748	1.5692	0.661856	0.729427	0.65926
EPHB1	0.280391	0.201388	0.131304	0.767654	0.59881	0.581521	1.34475	1.2407	1.93573	0.0441237	0.0435479	0.028254
ADAM22	4.64649	5.24615	5.01771	3.8602	3.85235	4.08085	0.26148	0.275711	0.217626	0.981753	1.06692	0.772276
KLHL7-AS1	1.49208	1.62117	1.32242	1.80947	1.70661	1.73436	0.336188	0.289497	0.240535	0.176495	0.304835	0.357884
FGF13	1.0715	0.946523	1.17236	25.6396	24.4315	25.8114	0.0249028	0	0.0343621	0.198557	0.228626	0.178942
COL11A2	3.57499	4.87359	3.18882	5.96577	6.87634	6.2437	0.672376	0.510066	0.755966	0.783196	0.685879	0.744022
INHA	1.18165	1.27881	1.24739	1.10761	1.32736	1.27526	0.149417	0.096499	0.0687241	0.187526	0.206852	0.310794
ZFP37	8.97253	7.81385	7.35305	8.12616	8.13384	7.76381	1.25759	1.90241	1.24849	1.77598	1.46974	1.34677
BBOX1-AS1	1.61225	1.31909	1.49124	1.75464	1.57687	1.55072	0	0	0	0.275773	0.293948	0.273122
TFAP2E	8.29157	10.1499	8.81616	5.16521	4.85036	5.27449	1.02102	1.06149	0.950684	1.78701	1.43708	1.97778
BTBD11	66.8133	67.3139	74.3933	24.0605	24.5113	23.8628	0.286382	0.165427	0.160356	13.2812	12.7922	13.722
KLRC3	2.24313	1.94339	1.63193	1.77657	1.76649	1.9078	0	0.0137856	0.011454	0.330928	0.402818	0.37672
SCN8A	4.39614	5.74962	4.66131	7.7862	9.4113	8.05967	0.871599	1.00635	0.549793	1.07	0.979827	0.781694
RHPN1-AS1	5.0871	5.77983	5.82429	3.12545	3.19365	3.41771	1.05837	1.0477	1.2943	1.08103	1.13224	0.979473
ITGA10	3.35468	5.47775	3.2451	2.69775	2.92419	3.20347	0.597668	0.551423	0.790328	0.816289	0.805635	0.696932
STAG3L5P-PVRIG2P-PILRB	50.5205	74.3826	38.8943	59.5151	67.965	66.2321	6.21325	6.47922	4.65033	10.9096	10.9523	9.70996
GNG11	1.46204	1.90312	1.06919	3.46541	2.88427	3.18306	0.0249028	0	0.011454	0.253711	0.337496	0.263704
MYH10	140.336	153.095	170.339	168.27	166.479	164.693	1.94242	2.45383	3.24149	31.0079	29.3513	29.1393
HOXA10-AS	6.29879	5.5583	5.61795	4.66075	4.01203	4.08085	0.0249028	0.0137856	0.011454	1.11412	1.03426	1.22434
SALL2	19.4171	20.1086	24.3007	19.7945	18.2038	18.5883	3.28717	4.63195	4.45562	4.44546	4.20237	3.67302
RGS1	3.82534	3.53436	3.35764	0.18643	0.259484	0.132628	0	0	0	0.849382	0.577009	0.649842
DTX3	23.0021	26.4624	21.4308	33.0749	33.703	32.0755	3.44904	3.99782	2.74897	4.35722	4.56164	4.85969
GLP1R	4.27597	4.73261	4.50187	1.01988	1.47707	1.21405	2.01713	2.27462	3.10404	0.882474	0.783861	0.970055
ACE	4.92688	4.42046	4.94267	6.19606	5.8384	6.22329	0.062257	0.0137856	0.0687241	0.992784	0.892731	0.904129
MYLK2	0.570797	0.795482	0.497081	1.30501	1.2076	1.19365	0.0747085	0.0689279	0.103086	0.143402	0.0979827	0.122434
LINC00638	1.14159	1.30902	1.26615	0.526391	0.508989	0.663138	0.311285	0.137856	0.240535	0.253711	0.228626	0.244868
AOC3	0.791104	1.08749	0.815963	1.31598	1.85631	1.88739	0.0996113	0.110285	0.125994	0.23165	0.0979827	0.197778
ZNF702P	2.80391	2.5677	2.5323	0.339961	0.289425	0.295861	0	0	0	0.485361	0.544348	0.51799
DYNC1I1	3.32464	3.30276	3.47957	6.99661	7.50509	7.77401	1.59378	1.41991	1.11104	0.761134	0.598783	0.621588
RASSF8-AS1	4.57639	4.66213	3.67652	3.27898	3.86233	3.56054	0.236577	0.096499	0.0916322	0.728041	0.947166	0.857039
ADGRE2	6.85958	6.98816	7.83137	0.932151	1.1078	0.948797	0.0249028	0.0137856	0.022908	1.46711	1.09958	1.68582
ZNF563	2.4334	2.02395	1.87578	1.61207	1.34732	1.4385	0	0.0137856	0.0458161	0.397113	0.402818	0.442646
GUCY1A2	0.650909	0.634372	0.694038	2.40166	2.515	2.60154	1.44436	1.36477	0.962138	0.143402	0.141531	0.103598
RIMKLB	19.0266	23.3006	16.0379	27.8549	30.0303	28.4843	0.610119	0.551423	0.458161	4.19175	3.61447	3.65419
KRT17	111.155	110.23	112.828	146.523	143.385	145.095	0.784439	0.71685	0.526885	19.988	22.3836	23.2907
C3orf18	9.61342	10.019	9.39765	4.54012	4.6308	4.75419	2.55254	2.78469	2.1419	1.83113	1.92699	1.94953
SYCP2	43.3605	51.0518	38.8098	36.7048	38.7929	38.4416	11.8786	12.0486	9.5412	9.08949	8.56804	8.60806
KRT14	12.3372	10.9656	11.8831	43.3505	47.2361	44.4302	0.834244	1.11663	1.85555	2.15103	2.38425	2.41101
ENG	3.03424	2.53749	3.01062	4.03566	3.39326	3.07084	0.112063	0.0689279	0.11454	0.628763	0.566122	0.508572
DLX6	3.84537	3.52429	3.75156	6.04253	5.81844	5.63157	0	0.0275711	0	0.882474	0.620557	0.70635
CCDC3	0.340475	0.211457	0.243851	2.54422	2.08586	2.19346	0	0.0137856	0.011454	0.0330928	0.0217739	0.103598
ZNF699	1.89264	1.87291	1.79137	1.39274	1.51699	1.40789	0.0124514	0	0.0343621	0.463299	0.304835	0.339048
LOC100506844	5.81812	4.96421	4.60503	5.9548	5.48909	5.13167	0.448251	0.454924	0.320713	0.926598	1.12136	1.02656
RORA	26.4669	28.3755	28.7838	12.4141	13.8425	13.3036	3.5362	2.85361	2.66879	6.16629	4.69228	5.87684
PLXNC1	3.21449	3.30276	3.45143	7.10628	6.47713	7.15168	1.13308	0.992561	0.790328	0.650825	0.7512	0.593334
TCF24	1.37192	1.46006	1.07857	1.19535	1.03794	1.08142	0	0	0	0.341959	0.195965	0.244868
LOC100129203	0.78109	0.755204	0.50646	1.15148	1.24752	1.20385	0.373542	0.647922	0.584155	0.154433	0.141531	0.113016
EREG	89.3748	92.0544	86.7172	26.2538	26.6171	26.6071	4.8934	2.20569	1.22558	18.7746	16.3522	18.5911
TBX2-AS1	2.77387	3.23227	2.09149	2.10556	1.95611	2.30568	0	0	0	0.628763	0.533461	0.461482
HAS2-AS1	10.8752	10.2305	8.73175	4.69365	4.18169	4.37671	0.0124514	0.0275711	0.011454	2.23928	1.92699	1.81768
ZCWPW1	15.4916	17.9839	16.535	13.9603	14.2517	13.0791	1.07082	1.29584	0.9965	3.09969	3.42939	3.52233
PKP1	17.174	17.5409	20.8774	18.6211	20.3096	19.4044	0.361091	0.317068	0.251989	3.72845	3.756	3.69186
RAB9B	1.54215	1.4802	1.50062	2.33586	2.33536	2.04042	0.236577	0.289497	0.320713	0.264742	0.381044	0.263704
ELOVL4	16.1926	13.7548	14.6686	9.40924	8.65281	8.88604	0.572765	0.703064	1.12249	2.84598	2.83061	3.2963
ZNF570	4.10573	3.67533	4.17361	4.29886	4.28149	3.57074	0.896502	0.882277	0.458161	0.772165	0.816522	0.819367
SERPINB3	6.64928	5.39719	6.4433	0.153531	0.0898215	0.173436	0.0747085	0.0413567	0.0687241	1.11412	1.0887	1.52572
PCSK1N	29.1507	26.1704	28.8307	30.5087	28.8527	33.0039	0.348639	0.758206	0.629971	5.48237	5.58501	5.91451
ADGRB2	14.8107	16.6648	13.6744	10.2756	11.1678	10.9979	1.14553	1.29584	1.04232	2.97835	2.77618	3.36223
COLQ	2.10294	2.72881	1.66006	2.59906	2.515	2.66275	0.410897	0.413567	0.286351	0.529485	0.424592	0.357884
ZNF90	4.54635	5.22601	4.59566	5.46131	5.33939	4.8358	0.0124514	0	0.022908	0.970722	0.990714	0.951219
SPACA6P-AS	1.48207	2.51735	1.35056	0.449626	0.499009	0.295861	0.0124514	0	0	0.275773	0.413705	0.395556
COL9A3	307.98	314.467	319.548	339.95	335.044	337.996	4.51986	5.59694	6.75787	64.9832	62.4476	64.0989
LOC101927495	1.23172	1.46006	0.956647	1.49144	1.16768	1.22425	0	0	0.022908	0.275773	0.2504	0.216614
SLC4A3	38.9243	52.7737	34.4018	54.635	60.4599	57.1931	11.7292	12.0899	11.3051	8.28423	8.86199	8.53271
TCP10L	1.16162	1.02708	1.03168	0.493492	0.389227	0.357074	0.0124514	0	0.0458161	0.176495	0.206852	0.273122
COL5A2	5.53773	6.27323	6.32137	18.325	18.603	18.8433	0.859147	0.909848	0.870506	1.18031	1.30644	1.21492
COL7A1	74.3638	111.69	60.8877	28.6444	31.1282	29.3923	0.635022	0.689279	0.469615	17.6274	15.4595	17.3385
C1orf95	0.600839	0.584025	0.50646	0.0438659	0.059881	0.14283	0.0249028	0.0275711	0.0572701	0.0551546	0.130644	0.160106
ARHGEF33	1.24173	1.38958	1.03168	1.17341	1.24752	1.06102	0.124514	0.137856	0.11454	0.198557	0.315722	0.23545
FOXCUT	1.19166	1.17812	1.21926	1.00892	1.12776	0.775361	0.062257	0.0275711	0.103086	0.297835	0.2504	0.18836
CTTNBP2	1.66232	1.91318	1.92267	9.34344	10.0101	9.77363	1.86771	2.39869	2.5657	0.264742	0.468139	0.395556
FAR2P2	1.08151	1.43992	1.10671	1.88623	1.58685	1.41809	0.286382	0.358425	0.366529	0.198557	0.35927	0.18836
ZNF429	2.25315	2.26561	2.14777	1.82044	1.84633	1.28547	0.0871599	0.0827134	0.11454	0.59567	0.446366	0.32963
TTC7B	3.71519	3.72568	4.28615	7.45721	7.33543	7.93725	0.62257	0.634136	0.607063	0.860412	0.642331	0.913547
NSG1	14.2198	12.5263	14.1152	42.6267	42.1363	43.6141	0.124514	0.192998	0.137448	2.59227	2.93948	2.89133
ULBP1	1.11155	1.04722	1.74447	1.74367	1.78645	1.63234	5.26695	3.22582	1.22558	0.264742	0.2504	0.291958
TCHH	1.61225	1.91318	1.39745	3.45444	3.43318	4.28489	0.0124514	0.0551423	0.022908	0.341959	0.272174	0.404974
RNF180	2.88403	3.43366	3.79845	5.31874	5.52901	4.8358	0.684828	0.634136	0.435253	0.71701	0.71854	0.65926
CYGB	2.53354	2.64825	2.82305	0.581223	0.548909	0.408085	3.01324	4.13567	5.66974	0.573608	0.5008	0.583916
TFAP2A	35.9201	41.2241	39.3726	20.2332	22.4953	21.5163	0.361091	0.289497	0.160356	7.78784	7.87127	8.48562
GPX7	5.92828	5.25622	5.16777	4.91298	3.97211	4.24408	1.3323	1.48884	1.07668	0.959691	1.18668	1.24318
LOC100128288	0.901258	1.2486	0.92851	0.756687	0.768473	0.816169	0.149417	0.096499	0.22908	0.264742	0.185078	0.18836
CD109	379.139	361.179	424.817	140.217	141.878	142.187	17.8055	22.4429	13.951	85.0595	77.9724	78.5179
ZNF625	1.2918	1.51041	1.42559	1.8972	1.76649	1.89759	0.0249028	0.0137856	0.022908	0.330928	0.283061	0.263704
MFAP3L	2.63368	1.91318	2.65423	7.87393	7.9043	7.31492	0.460702	0.523852	0.595609	0.452268	0.544348	0.499154
IGFBPL1	11.6463	10.4017	11.3578	9.33247	9.3614	10.2123	2.98834	3.29475	3.84855	2.15103	2.64553	2.15672
HOXA6	2.83396	2.98054	2.86994	2.55519	2.37528	2.53013	0	0	0.011454	0.761134	0.5008	0.546244
RAB3IL1	0.680951	0.453123	0.534597	2.65389	3.46312	3.04023	1.39456	1.0477	0.904868	0.0661856	0.130644	0.150688
LAT2	2.52352	2.31596	2.23218	1.55724	1.37726	1.28547	0.199223	0.220569	0.0916322	0.628763	0.402818	0.442646
ZNF883	7.09991	6.55517	6.51833	1.23921	1.38724	1.4283	2.09184	2.46762	1.93573	1.24649	1.49151	1.47863
KCNMB4	22.201	21.7297	25.2198	35.9481	36.3079	36.3706	3.93465	5.59694	5.38339	5.15144	4.79026	4.53948
NAGS	9.49325	8.99197	8.94746	2.70872	2.73457	2.80558	0.846696	0.909848	0.664333	1.83113	1.92699	1.9872
IGFN1	0.700979	1.01701	0.487702	1.22825	1.63675	1.4691	0.0871599	0.179212	0.125994	0.110309	0.163304	0.18836
GFRA3	0.580811	0.755204	0.572112	0.954084	1.12776	0.918191	0.112063	0.165427	0.183264	0.12134	0.10887	0.169524
ZNF483	1.60224	1.742	2.08211	2.63196	2.72459	2.62194	0.659925	0.868491	0.755966	0.485361	0.304835	0.348466
SLC4A5	6.50909	7.39093	5.52417	6.64569	8.28354	7.87603	1.03347	1.07527	0.778874	1.51124	1.18668	1.38445
LINC00858	3.09432	3.66526	3.17006	1.80947	2.18566	2.02002	0	0.0137856	0.022908	0.694949	0.762087	0.631006
CSRNP3	4.296	3.89685	4.42684	3.96987	3.3234	3.68296	0.896502	0.799563	0.790328	1.04794	0.914505	0.696932
PCDHB13	0.861202	0.946523	1.08795	1.19535	1.28744	1.25486	0.510508	0.565208	0.618517	0.297835	0.152417	0.160106
RCOR2	5.31742	5.60865	5.67423	1.64497	2.1158	1.97921	0.273931	0.220569	0.183264	1.08103	1.24111	1.18667
FAM92A1	45.2532	43.1473	37.9188	42.9667	40.4995	42.4816	7.79458	8.69869	7.2504	8.33938	9.44988	8.91885
ATL1	13.2986	13.1204	12.9335	11.5038	10.2796	10.804	3.38678	3.73589	3.47057	2.86804	2.73263	2.7218
FSCN1	339.925	337.002	373.721	339.391	326.092	346.586	1.78055	1.83348	1.72956	73.5763	70.3189	78.7816
LINC00926	1.65231	2.3361	1.25677	3.6299	3.84237	3.80539	0.747085	0.854705	0.778874	0.408144	0.402818	0.301376
LINC00883	5.37751	5.90066	4.90516	8.06036	7.89432	7.97806	3.00079	4.27353	4.91378	1.16928	1.20845	1.05482
CCDC181	7.03983	6.69615	7.7751	4.67172	5.18969	4.71338	1.08327	0.923633	0.584155	1.46711	1.53506	1.56339
ENTPD1	2.87401	3.26248	2.54168	2.10556	2.05592	2.18325	1.43191	1.59913	2.16481	0.661856	0.71854	0.461482
SBK1	11.5661	12.5666	13.5713	11.6574	12.4253	12.1099	5.14243	7.59585	7.63983	2.86804	2.52578	2.63704
RASSF8	84.7283	86.2041	98.6096	90.7038	91.5681	89.1359	3.78523	4.1081	3.60802	20.2638	18.7474	18.4499
WASF3	22.0508	22.4346	23.1377	19.4545	19.611	20.0064	3.1253	3.18447	3.61947	4.94186	4.61607	4.87853
FBXO27	16.9937	16.4131	18.1481	19.2023	18.2837	19.6493	1.95487	2.02648	2.09609	3.46371	3.83221	3.71069
ZNF790	6.97974	6.82705	6.87473	5.87803	6.71666	5.88662	0.498056	0.578994	0.664333	1.55536	1.44797	1.4127
TSPYL5	62.4372	62.7625	72.2737	73.9031	72.7854	72.7615	11.5176	11.6626	11.1791	14.274	13.195	14.7203
MIR221	2.90405	3.99755	2.25093	1.55724	1.3074	1.48951	0.398445	0.427353	0.274897	0.761134	0.620557	0.574498
TUB	6.50909	7.94475	6.85597	21.2201	23.8626	21.7917	1.95487	1.47506	2.1419	1.57742	1.5024	1.47863
CRABP2	235.369	201.68	210.912	126.4	120.012	126.69	1.85526	2.72954	2.61152	44.7304	45.4422	48.4745
ISL2	2.10294	2.51735	2.28845	2.07266	1.92617	1.84658	0.0249028	0.0689279	0.022908	0.463299	0.577009	0.442646
CPQ	6.74942	5.37706	6.51833	4.26596	3.84237	4.52974	6.07629	6.98928	7.18167	1.46711	1.252	1.29027
GJA1	45.0028	37.6595	47.6916	20.9898	21.4673	22.4243	0.273931	0.234355	0.343621	9.35423	9.36279	9.32383
SULT4A1	5.84816	8.21662	5.05522	9.47504	10.7387	9.78383	0.062257	0.0689279	0.011454	1.6767	1.16491	1.27143
LAMA1	2.34327	2.2052	2.52292	4.0576	4.31143	4.59095	0.149417	0.137856	0.297805	0.540516	0.435479	0.546244
SCN5A	5.23731	5.56837	5.96497	9.50794	9.37138	9.48797	0.149417	0.110285	0.0687241	1.46711	1.02337	1.12074
LOC100288181	5.14719	5.77983	5.00833	13.0501	12.605	12.3548	1.14553	1.06149	0.973592	1.2134	1.15402	1.06423
APOBEC3F	30.7029	33.1887	34.1298	14.9912	15.5192	14.9257	3.61091	3.92889	3.73401	7.29144	6.81524	7.007
MED12L	2.24313	2.61804	2.41975	3.55314	3.94217	3.75438	0.124514	0.165427	0.194718	0.47433	0.598783	0.499154
LUCAT1	4.05566	4.84338	3.22634	0.844419	1.07786	1.11203	0	0.0137856	0	0.805258	0.881844	0.932383
FAM78A	1.53214	2.00381	1.91329	0.844419	0.60879	0.714148	0.273931	0.385996	0.309259	0.341959	0.424592	0.414392
LINC01301	1.432	1.28888	1.09733	1.62304	1.58685	1.48951	0.062257	0.165427	0.343621	0.176495	0.35927	0.291958
EBF1	8.32162	8.86107	11.0483	17.5464	18.3236	17.0579	0.0249028	0.0137856	0.022908	2.10691	2.03586	1.97778
EMB	50.1901	49.924	54.8946	45.6096	44.1722	45.0526	10.4592	10.3116	9.85046	11.6597	11.3878	10.5764
TLR4	23.6029	21.6693	23.2503	7.84103	7.56497	7.56997	0.697279	0.868491	1.50048	5.53753	4.72494	4.65249
IL12RB2	0.660923	0.483331	0.731553	0.164497	0.179643	0.224447	3.08795	2.52276	3.02386	0.154433	0.141531	0.113016
TRPM2-AS	4.30601	4.11838	3.79845	1.8314	1.98605	2.33628	0	0.0137856	0	0.970722	0.838296	0.857039
DLX4	1.91267	2.31596	2.45727	3.9589	4.32141	4.51954	0.0747085	0.192998	0.17181	0.397113	0.60967	0.452064
LINC01204	3.67513	3.64512	3.03876	0.504458	0.57885	0.663138	0.0373542	0.110285	0.0458161	0.838351	0.71854	0.70635
RELL2	18.2254	23.2301	14.7436	26.6266	25.0402	25.4033	9.31365	8.72627	9.52975	3.98217	4.63785	3.6636
PCDHGA6	1.20168	1.20833	1.20988	1.57917	1.67667	1.65274	0.249028	0.220569	0.160356	0.187526	0.304835	0.301376
GNB4	10.2143	8.80065	10.7013	7.10628	7.1957	7.2027	0.635022	0.896062	1.06522	1.9966	2.2536	2.26974
CCDC106	13.6991	14.0468	14.7811	17.4148	16.4673	17.5578	3.68562	4.54924	4.04327	3.00041	3.29875	3.0326
NT5M	1.67233	1.66145	1.66944	3.57507	3.63278	3.52993	0.921404	1.40613	0.962138	0.308866	0.479026	0.310794
ROBO1	47.6465	46.8025	55.7763	77.9936	80.4003	78.4543	23.6826	19.3274	16.8374	11.8362	10.1358	11.0285
DGCR5	2.19306	2.15485	2.06336	4.47432	5.20965	4.42772	0.112063	0.0827134	0.263443	0.496392	0.479026	0.433228
GPR156	1.64229	1.58089	1.66006	2.66485	2.34534	2.57093	0.0871599	0.110285	0.0916322	0.364021	0.381044	0.32963
PPP4R4	2.76386	2.80936	3.45143	3.30091	3.73258	3.49933	0.236577	0.37221	0.309259	0.739072	0.587896	0.65926
LGR6	40.116	44.6477	45.0187	174.159	180.451	187.464	0.361091	0.317068	0.309259	9.7734	9.1015	9.70996
CHST11	49.5492	46.138	50.0082	63.1121	62.9449	65.0181	0.635022	0.675493	0.88196	10.6118	10.8543	10.6423
RNF183	18.4157	18.2155	17.3134	1.50241	1.54693	1.59153	1.05837	1.03392	0.836144	3.79464	3.49472	4.6054
ZNF568	6.62925	6.53504	6.65901	5.52711	6.87634	6.03965	2.14164	1.41991	1.2714	1.3568	1.48063	1.53513
B4GALT6	46.0443	48.9272	51.2838	36.7048	39.1921	37.6866	9.92377	11.4558	10.4461	11.3729	10.8434	10.0867
LINC00649	12.4974	12.909	13.0929	6.57989	6.44719	5.84581	0.0996113	0.0551423	0.0687241	2.84598	2.77618	2.88191
EN2	1.67233	1.91318	1.71634	4.47432	4.6308	4.8052	0.0996113	0.0137856	0.0343621	0.452268	0.381044	0.339048
MMP16	0.420587	0.704857	0.600249	2.97192	2.86431	2.29548	0	0	0	0.176495	0.0544348	0.150688
NETO2	28.2094	26.7745	29.234	19.5423	19.0422	18.9351	8.30509	8.3127	9.65574	5.76918	6.85879	5.99927
IL23A	6.95972	6.59545	5.80553	2.0288	1.74653	2.00982	0.747085	0.771992	0.801782	1.32371	1.42619	1.53513
PCLO	16.1626	16.6951	20.9149	27.9865	29.681	28.6271	7.43349	7.32014	5.86446	4.75433	3.48383	3.6636
TRPM3	0.170238	0.231596	0.206336	2.62099	2.98407	2.69336	0	0.0275711	0	0.0330928	0.0544348	0.04709
GPC2	7.50047	10.3312	6.96851	9.60664	10.05	9.90626	0.747085	0.923633	0.916322	1.59948	2.01409	1.8836
TTLL7	5.99837	7.71315	7.12796	7.63267	7.44521	7.41694	0.161868	0.192998	0.240535	1.54433	1.5895	1.48804
ZNF697	34.8086	37.2366	37.9564	30.3881	30.9385	30.5043	4.95566	6.52057	5.78428	8.37247	7.50112	8.56097
LINC00674	200.83	221.094	225.703	216.687	230.213	225.181	32.7721	33.8574	31.9224	50.3231	46.0736	47.6928
CAMK4	2.24313	2.23541	2.63547	3.48734	3.60284	3.90741	0.0124514	0.0551423	0.022908	0.573608	0.5008	0.508572
LOC645166	1.88263	1.89305	1.57565	1.22825	1.14772	0.948797	0.423348	0.537637	0.458161	0.386083	0.326609	0.480318
MPPED2	0.570797	0.453123	0.525218	3.83827	3.78248	3.52993	0.0249028	0.0137856	0	0.12134	0.130644	0.0941801
SOX5	18.0051	19.585	20.2584	18.0179	18.9224	19.5167	8.00626	9.00198	8.71651	4.35722	4.21325	4.36054
C3orf67	15.4416	14.1777	14.1996	11.0981	10.7586	11.8651	0.336188	0.37221	0.274897	3.26515	3.37496	3.15503
DZIP1	4.26595	4.76282	4.7082	9.11314	10.0301	9.02887	0.0996113	0.165427	0.366529	1.18031	0.958053	0.932383
ELFN1	0.300419	0.211457	0.187578	0.976017	0.998017	1.06102	0	0	0	0.0330928	0.0762087	0.04709
MOCS1	8.3817	8.27704	9.78218	6.59085	6.65677	6.29471	8.69108	10.4495	9.46102	1.98557	2.0903	1.83651
PTGDS	5.60783	5.48782	4.7082	0.603156	0.419167	0.469297	0	0	0.0343621	1.34577	1.0887	1.10191
CTSW	1.71239	1.17812	1.85702	0.0986983	0.139722	0.132628	0	0	0.011454	0.375052	0.348383	0.339048
CMYA5	2.19306	2.43679	2.25093	2.0288	2.28546	2.25467	0.186771	0.206784	0.11454	0.540516	0.435479	0.56508
CBR3	14.34	12.4458	12.4833	3.59701	3.68268	3.50953	2.39067	2.72954	2.51989	2.55918	3.02658	3.24921
FMNL3	4.92688	5.59858	5.05522	18.1715	17.7647	18.6189	1.7681	1.73698	2.27935	1.25753	0.979827	1.27143
AP1S2	24.2038	22.4245	21.1682	5.45034	5.24957	5.90703	4.4576	6.30001	5.20013	4.95289	5.29106	5.02922
KLC3	17.915	18.0041	17.8574	12.7869	14.3215	14.0483	0.79689	1.19934	1.03086	3.9932	3.86487	4.27577
STOX2	3.40475	4.08817	4.23926	5.70257	5.19967	5.2847	0.062257	0.0413567	0.0916322	0.981753	0.827409	0.838203
NES	24.5242	28.1238	25.0323	22.1962	21.2977	22.4447	0.161868	0.37221	0.561247	5.54856	6.12936	5.86742
SEMA6B	29.3209	28.3554	31.0066	19.2571	19.5512	19.8227	0.0996113	0.12407	0.194718	6.35381	7.22894	6.45133
SYNM	27.5084	31.3158	31.7194	39.7535	41.0484	40.4616	0.896502	1.26827	1.40885	6.69577	7.0112	6.78096
TBX2	67.0236	69.8614	69.6851	83.9594	82.8753	86.3201	0.0996113	0.0275711	0.0916322	15.8956	16.1345	14.7298
PITX2	6.95972	6.97809	7.37181	14.4538	14.4213	13.4668	0.0747085	0.0827134	0.0801782	1.48918	1.60038	1.74233
SYT14	0.971356	0.99687	0.853479	0.976017	1.2575	1.16304	0.199223	0.289497	0.263443	0.24268	0.163304	0.23545
SIX3	2.44341	2.467	2.5323	1.45854	1.43714	1.29567	0.0124514	0	0.022908	0.573608	0.555235	0.56508
LOXL3	4.33605	4.72254	3.94851	4.93492	5.84838	5.57036	0.747085	1.03392	0.82469	0.838351	1.14313	0.979473
ARC	5.14719	5.94094	4.67069	5.38454	4.97013	5.68258	0.0871599	0.0689279	0.148902	1.30165	1.11047	1.17725
CIART	15.6018	15.5874	13.9183	7.9836	8.28354	8.24331	4.12142	3.83239	2.9895	3.39753	3.16811	3.71069
ZNF850	5.69795	6.01143	7.34367	6.32766	6.72664	7.11088	1.3323	1.68184	2.01591	1.3568	1.48063	1.50688
SH3RF3	0.911272	1.41978	1.04106	3.75054	3.66272	3.64216	0.273931	0.234355	0.332167	0.23165	0.283061	0.254286
LOC401585	1.75245	2.01388	1.77261	1.34888	1.09782	1.50991	0.498056	0.537637	0.389437	0.35299	0.402818	0.508572
SCG5	6.76945	5.84025	6.02125	1.56821	1.66669	1.27526	0.224125	0.151641	0.125994	1.54433	1.3391	1.37503
STARD9	2.25315	2.63818	2.33534	2.21523	2.83437	2.55053	0.236577	0.482495	0.251989	0.617732	0.479026	0.555662
TBC1D19	17.2941	17.7221	16.7976	13.3462	13.104	13.2321	2.88873	3.23961	2.72606	4.26897	3.79955	3.78604
WISP3	4.63647	4.72254	4.44559	2.20426	1.97607	1.62214	0.199223	0.0827134	0.148902	1.16928	0.892731	1.10191
SORCS2	41.2376	44.7383	43.6025	27.6246	30.5293	30.4839	0.398445	0.317068	0.389437	9.90577	9.87448	9.94541
FKBP10	15.762	15.7083	15.3532	36.4635	37.1961	37.4928	0.809342	1.1442	0.778874	3.04454	3.61447	4.11567
HLX	1.03144	1.14791	1.19112	0.789587	1.04792	1.19365	0.0373542	0.0137856	0.0343621	0.286804	0.206852	0.28254
DPF1	3.1544	3.20207	2.92621	7.10628	7.32545	7.52916	0.834244	1.13042	0.836144	0.496392	0.870957	0.772276
ARHGEF25	0.610853	0.724996	0.703417	3.25704	3.2236	3.40751	0.0871599	0.0137856	0.103086	0.176495	0.152417	0.14127
CHST10	10.5447	9.18329	10.0167	15.2105	14.1818	14.5584	5.65294	6.23108	5.56666	2.20619	2.27538	2.40159
ZSCAN18	26.3268	26.5127	26.289	32.077	30.2299	30.9022	0.211674	0.137856	0.0916322	6.11113	5.8463	6.36657
CD72	0.951328	1.17812	0.975404	1.05278	0.818374	0.652936	0.62257	0.399782	0.618517	0.209588	0.293948	0.216614
RNF112	1.69236	2.40658	1.51	1.74367	1.60681	1.54052	0.0124514	0	0.022908	0.375052	0.446366	0.480318
SLITRK4	0	0	0.0468944	0	0.00998017	0.0102021	1.99223	2.35733	2.31371	0	0.010887	0
ZNF233	2.32324	2.38645	2.09149	1.74367	1.88625	1.66295	0.385994	0.468709	0.355075	0.47433	0.522574	0.583916
LOC441204	1.03144	1.40971	0.937889	0.800553	0.908196	0.907988	0	0	0	0.375052	0.2504	0.160106
ESPNP	5.28738	7.04857	4.3987	2.78549	3.08387	3.33609	0.0747085	0.110285	0.0458161	1.26856	1.17579	1.45037
ALG1L	5.88822	5.32671	4.90516	4.80332	4.8304	4.69297	0.0249028	0.0827134	0.0572701	1.2134	1.32821	1.21492
SPTB	9.00257	9.13294	8.91932	12.5128	13.7527	13.2832	0.522959	0.468709	0.274897	2.22825	2.24271	1.83651
PDZD7	4.35608	4.60171	4.12671	3.14738	3.54296	3.22387	1.15798	0.992561	1.07668	1.15825	0.979827	0.913547
FBLL1	2.09292	2.19513	1.69758	3.22415	3.10383	3.42791	6.93544	4.76981	3.94018	0.386083	0.577009	0.433228
HTATSF1P2	1.18165	1.33923	0.797206	0.416726	0.439128	0.408085	0.298834	0.275711	0.194718	0.253711	0.228626	0.291958
CSMD3	0.851188	0.765274	0.647143	0.943117	0.928156	1.06102	0	0	0.0343621	0.187526	0.152417	0.18836
LINC00471	1.20168	1.20833	1.03168	0.877318	1.008	1.05082	0.311285	0.510066	0.17181	0.24268	0.2504	0.310794
BCL2	1.83256	1.63124	2.25093	6.34959	6.34739	6.36612	1.38211	1.26827	0.973592	0.529485	0.391931	0.414392
ZNF491	1.02143	1.13784	0.947268	0.427693	0.319365	0.316266	0.0996113	0.0827134	0.0801782	0.23165	0.2504	0.244868
ZNF559	7.84095	8.22669	7.54063	6.38249	6.27753	6.53956	0.224125	0.289497	0.160356	2.00763	1.65482	1.86477
BMPR1B	2.3633	3.0611	2.47603	5.45034	5.65876	6.2437	0.921404	0.675493	0.412345	0.650825	0.674992	0.527408
FHOD3	3.02422	3.46387	3.29199	4.97878	4.81044	4.90722	0.0124514	0.0275711	0.022908	0.739072	0.870957	0.687514
OTUD7A	0.410573	0.342359	0.318882	1.72174	1.52697	1.98941	0.485605	0.59278	0.389437	0.0772165	0.10887	0.065926
LINC01605	2.99418	2.73887	2.44789	3.55314	3.34336	3.50953	1.68094	1.64048	1.52339	0.452268	0.794748	0.678096
LOC100129461	2.11295	1.96353	2.6636	1.56821	1.4571	1.68335	0.996113	1.22692	0.973592	0.364021	0.555235	0.668678
SGCE	40.3363	34.5179	37.0654	31.8247	30.4395	30.9124	0.983661	0.923633	0.870506	9.22186	8.21966	8.92827
WTAPP1	1.35189	1.37951	1.20988	0.745721	0.489028	0.561116	0.211674	0.179212	0.217626	0.319897	0.293948	0.320212
ARMCX2	6.80951	6.62566	7.18423	7.7204	8.0041	8.50857	0.659925	0.703064	0.503977	1.57742	1.74191	1.57281
FBXO17	25.786	26.7342	25.6888	32.2634	31.9266	31.698	4.32064	5.21095	5.39485	5.9567	5.85719	6.76213
FAM72C	1.9327	2.12464	1.91329	0.668955	0.60879	0.826372	0.224125	0.330854	0.435253	0.507423	0.413705	0.499154
ALPL	0.550769	0.4934	0.75969	2.81839	2.73457	2.76477	0.149417	0.179212	0.137448	0.198557	0.174191	0.056508
LOC283683	1.10154	1.32916	1.09733	0.877318	0.908196	1.04062	0.224125	0.12407	0.22908	0.386083	0.228626	0.226032
SEMA3D	3.20447	3.28262	3.72342	19.0378	19.9104	20.1288	0.136966	0.0551423	0.137448	0.882474	0.816522	0.734604
NR2F1	101.712	119.574	107.801	40.0606	39.8608	40.9717	0.473154	0.523852	0.629971	26.3198	24.6481	27.5382
HSPA1A	193.921	189.224	216.127	66.3582	64.0527	67.7115	15.3028	17.9212	29.0245	47.0579	50.1345	45.8845
HEY1	7.94109	6.96802	8.34721	4.11243	4.47112	4.62156	0.0747085	0.096499	0.0687241	1.83113	1.55684	2.16614
KCTD21-AS1	1.48207	1.6111	1.32242	0.77862	0.868275	0.663138	0.211674	0.565208	0.526885	0.397113	0.337496	0.320212
HPCAL4	1.08151	0.946523	1.3318	0.855385	0.55889	0.785563	0	0.0551423	0.011454	0.341959	0.206852	0.254286
FES	1.95273	1.86284	1.74447	3.7615	4.21163	3.51973	0.149417	0.192998	0.0458161	0.463299	0.413705	0.452064
ZNF391	1.7224	1.76214	2.06336	1.52434	1.58685	1.21405	0.522959	0.385996	0.286351	0.47433	0.315722	0.536826
MIR25	2.6537	4.37012	2.06336	5.09941	4.54098	4.75419	0.249028	0.468709	0.366529	0.650825	0.827409	0.696932
DIXDC1	19.8878	19.5648	22.106	12.3812	11.4672	11.7222	7.55801	7.69235	7.44512	5.18454	4.62696	4.92562
MME	118.656	116.966	123.661	294.494	297.409	304.033	17.5689	18.8724	25.1645	29.7173	28.3388	27.9715
THAP2	21.3999	21.1659	19.5644	7.01855	6.70667	6.92724	3.26227	3.41882	2.97805	5.12938	5.14953	4.63366
ETV4	133.947	139.693	138.845	190.894	187.937	186.301	26.8826	26.5097	24.9583	31.041	33.8802	34.1591
LRAT	2.88403	2.61804	2.77615	7.04048	7.66477	7.49856	0.236577	0.12407	0.17181	0.573608	0.86007	0.555662
MGC16275	1.17164	1.27881	1.1536	0.537358	0.518969	0.581521	0.460702	0.441138	0.274897	0.330928	0.337496	0.197778
EGR2	7.00979	6.91767	7.52187	12.4689	13.094	12.8445	0.112063	0.096499	0.103086	1.74289	1.64393	1.77059
ZNF320	27.7487	31.3662	26.6454	21.9001	22.0961	21.3326	0.597668	0.744421	0.584155	7.55619	7.0112	6.05578
ADPRH	17.1439	15.819	19.8832	13.4888	13.5132	13.9667	4.02181	4.94902	4.47852	4.20278	4.15882	4.35112
ZNF71	7.48044	7.51177	8.99435	7.96166	7.91428	7.88624	0.560313	0.496281	0.836144	1.74289	1.86167	2.17556
TRPV4	53.9553	56.8316	59.4715	34.3141	35.759	36.2991	3.59846	4.85252	5.93318	13.9762	13.3692	13.8068
PAXBP1-AS1	1.45203	1.82256	1.65068	0.921184	0.928156	0.958999	0.535411	0.496281	0.515431	0.496392	0.468139	0.226032
KCNIP3	7.04984	8.02531	7.61566	13.1269	11.6668	12.8037	0.448251	0.37221	0.503977	1.70979	1.99231	1.78942
LOC101928100	6.04844	5.25622	4.10795	5.889	5.27951	5.82541	1.3074	2.21948	2.48552	1.3568	1.27377	1.10191
MAPT	1.82254	1.93332	2.11025	2.30296	1.85631	1.68335	0.747085	0.551423	0.377983	0.452268	0.413705	0.555662
DUSP6	472.57	459.013	493.527	349.502	343.777	348.525	27.3184	31.5414	37.0652	113.663	114.596	117.169
RCAN2	6.42897	5.88053	6.92162	4.28789	4.17171	4.43792	0.473154	0.275711	0.366529	1.51124	1.70925	1.44095
GPR173	0.98137	1.42985	1.13485	2.08363	2.87429	2.50972	0.0249028	0.0137856	0.011454	0.275773	0.348383	0.23545
ZNF750	1.33186	1.39965	1.28491	0.153531	0.109782	0.234649	0	0	0	0.297835	0.272174	0.404974
GRB10	46.3547	47.9706	48.789	37.6589	37.6352	35.7686	65.8555	44.3895	31.8078	12.134	10.887	11.7348
LOC101928979	1.48207	1.30902	1.29429	0.690888	0.918176	0.938595	0.498056	0.344639	0.423799	0.397113	0.304835	0.291958
ADM	70.8389	68.5021	70.473	24.5649	25.4794	25.9032	2.30351	2.12298	1.7181	18.0466	15.3942	17.687
LAMA4	3.67513	3.24234	3.97665	0	0.00998017	0.0612127	4.95566	2.8674	2.58861	0.728041	1.02337	0.904129
FGF1	0.811132	1.13784	1.05981	5.889	6.22763	5.95804	0.0249028	0.0413567	0.0458161	0.187526	0.348383	0.197778
ZNF114	24.6845	24.2874	30.0218	6.44829	6.07792	5.83561	5.15488	5.0593	9.67865	7.12598	6.33621	5.82975
MESP1	2.04285	1.53055	1.62255	0.910218	0.548909	0.632531	1.48172	1.68184	1.25994	0.364021	0.435479	0.4709
RASD2	1.89264	2.05416	1.97895	4.41949	4.57092	4.21347	0.062257	0.0689279	0.137448	0.408144	0.457252	0.583916
PLEKHO1	9.01258	8.94162	9.30386	8.70739	8.84243	9.6206	2.09184	2.7709	2.5657	2.25031	2.41691	2.00604
FBN2	0.20028	0.221527	0.178199	1.44758	1.4571	1.4691	0.0124514	0	0	0.0330928	0.0762087	0.037672
SLC16A1-AS1	1.5021	1.77221	1.07857	1.44758	1.4571	1.56092	0.373542	0.358425	0.274897	0.375052	0.402818	0.291958
LOC101928673	1.23172	1.22847	0.956647	0.438659	0.538929	0.67334	0.199223	0.234355	0.137448	0.165464	0.391931	0.28254
FAM66C	1.33186	1.55069	1.28491	1.33791	1.32736	1.32628	0.136966	0.0827134	0.103086	0.408144	0.315722	0.301376
SOX2	18.5359	17.3496	19.5456	52.5843	52.2362	52.4797	8.30509	10.0083	9.64429	4.33516	4.15882	5.15165
ARL10	10.2743	12.1437	11.658	6.48119	7.00608	6.57016	1.09572	1.40613	1.43175	2.69155	3.05924	2.64646
ZFPM2-AS1	7.3803	7.75343	6.32137	11.1639	11.7167	11.9263	0.498056	0.468709	0.435253	1.78701	1.76369	1.74233
APCDD1	190.376	177.684	197.632	389.825	387.141	396.709	12.4016	14.1991	17.7308	44.3112	47.8373	47.4762
DNAJA4	54.7865	58.1004	55.0541	29.456	29.7209	29.0148	6.25061	6.20351	5.5552	14.1306	13.3039	14.0517
ATP6V0E2-AS1	2.2932	2.62811	2.49478	1.57917	1.51699	1.86699	0.996113	0.84092	1.08813	0.551546	0.696766	0.583916
GPLD1	3.21449	3.27255	3.60149	2.2262	2.70463	2.877	0.908953	0.923633	1.1454	0.761134	0.827409	0.904129
MMP2	2.0028	1.95346	1.93205	4.61689	4.25155	4.3359	0.0249028	0	0.0343621	0.419175	0.424592	0.61217
FAM132A	2.34327	2.19513	2.03522	0.767654	0.808394	0.734552	0.199223	0.179212	0.17181	0.452268	0.533461	0.640424
ATE1-AS1	1.11155	1.49027	0.890994	0.789587	0.459088	0.744755	0.17432	0.261926	0.0572701	0.187526	0.272174	0.404974
C1GALT1C1L	1.81253	1.63124	1.48186	1.85334	1.57687	1.80577	0.473154	0.399782	0.309259	0.463299	0.381044	0.37672
CDKL2	1.64229	1.78228	1.84764	1.07472	1.26748	1.08142	0.26148	0.24814	0.137448	0.496392	0.424592	0.386138
PPP1R1A	0.270377	0.322221	0.300124	1.56821	1.24752	1.24466	0.0249028	0.0137856	0.011454	0.143402	0.0217739	0.056508
ADGRL2	90.5865	85.0864	102.455	64.8996	64.3721	60.876	1.85526	1.87484	1.74101	23.893	21.9808	23.206
LOC642852	67.6044	79.7093	73.0334	29.5656	30.3896	30.4635	13.4475	12.5587	12.1413	18.6533	18.0832	18.092
HEYL	2.7939	2.62811	3.0669	1.49144	1.49703	1.33648	1.71829	1.58534	0.962138	0.683918	0.674992	0.75344
SCML2	2.3633	2.80936	2.56982	9.38731	9.5111	9.6206	1.31985	1.19934	1.52339	0.573608	0.772974	0.583916
P2RX7	0.941314	1.46006	0.984783	0.954084	0.928156	0.948797	0.17432	0.096499	0.0458161	0.341959	0.239513	0.263704
CBARP	5.09712	5.93087	4.58628	5.60387	5.6887	5.17247	1.40701	1.11663	1.24849	1.14722	1.55684	1.19609
VIM-AS1	6.21868	6.65587	6.04	2.52229	2.84435	2.64235	0.983661	1.03392	1.09959	1.45608	1.46974	1.79884
PTX3	14.1598	12.9392	14.7811	4.1563	4.07191	4.46853	0.0124514	0.0137856	0.0343621	3.59608	3.63625	3.23038
THBD	86.9113	80.3235	91.2285	67.4	71.1786	70.8741	2.09184	2.05405	1.78683	21.1022	21.3058	22.1888
SOGA1	37.0317	42.1908	42.6177	59.9647	64.1725	65.8751	4.70663	6.30001	5.49793	10.689	9.29747	10.4917
NOD2	3.16442	3.18193	2.96373	1.82044	2.1657	1.97921	0.124514	0.192998	0.148902	0.82732	0.838296	0.668678
LOC100507462	1.24173	1.53055	1.01292	0.383827	0.518969	0.357074	0.311285	0.606565	0.343621	0.330928	0.195965	0.42381
MCMDC2	2.73382	3.33297	2.65423	1.39274	1.53695	1.73436	1.24514	1.57156	0.675787	0.628763	0.892731	0.678096
FAM72B	13.2485	12.5666	12.5396	5.14328	4.90026	4.60116	2.21635	2.63304	2.09609	3.15485	3.61447	2.91958
FAM184A	3.62506	3.77602	3.94851	3.83827	4.28149	3.66256	1.89261	1.91619	2.19917	0.838351	1.21934	0.809949
TNFRSF25	8.65208	13.6239	6.7528	8.50999	9.4113	9.86545	0.535411	0.454924	0.526885	2.57021	2.0903	2.68413
CNGB3	1.85259	1.8427	1.74447	1.35984	0.958096	1.22425	0	0	0	0.463299	0.489913	0.42381
CHSY3	2.17303	1.91318	2.61671	2.40166	2.01599	2.66275	2.55254	2.50897	3.55075	0.507423	0.598783	0.593334
BICD1	31.534	31.2453	31.3255	19.0049	19.4015	18.527	8.41715	8.42298	7.8231	8.38351	7.69708	7.79811
LOC100506127	5.83815	8.04544	4.64255	6.91985	8.42326	7.58017	2.36577	2.71576	2.25644	1.5333	1.70925	1.45979
LRRIQ3	1.37192	1.58089	1.09733	0.482525	0.57885	0.438691	0.535411	0.771992	0.400891	0.419175	0.326609	0.28254
NALCN	3.47485	3.33297	4.10795	1.57917	1.23754	1.38749	0.0747085	0.0413567	0.0458161	0.937629	0.958053	0.875875
HCG11	8.21146	8.87113	9.47268	4.40852	4.9302	4.43792	0.423348	0.482495	0.332167	2.48196	2.14473	2.11905
ZCCHC24	44.0315	48.7459	48.8453	25.4093	25.679	26.0358	5.39146	7.15471	9.42666	11.759	12.1499	12.1021
VWDE	4.50629	5.72948	4.45497	6.14123	6.02802	5.50914	0.70973	0.758206	0.526885	1.16928	1.16491	1.40328
BUD31	402.552	355.389	338.85	337.373	319.615	323.397	79.577	80.3009	68.873	90.608	92.6263	95.9506
HENMT1	22.0508	20.5516	20.5398	15.6821	15.3295	14.7115	2.44048	2.82604	2.21063	5.12938	5.77009	5.18932
LOC399815	3.25454	3.50415	2.96373	3.04868	2.97409	3.01983	1.58133	1.90241	1.63793	0.893505	0.925392	0.65926
PLA2G4D	1.63228	1.9736	1.48186	0.679922	0.648711	0.540712	0.0747085	0.0275711	0.103086	0.551546	0.228626	0.51799
LINC00339	9.18282	9.16315	7.73758	7.97263	7.62485	7.80462	1.91752	2.27462	2.00445	2.08485	2.21005	2.36392
ZNF433	3.91547	3.39339	3.42329	3.05965	3.08387	3.26468	0.0124514	0.0275711	0.0343621	0.904536	0.903618	0.932383
SAP25	15.792	23.3409	11.6204	14.9692	16.0581	15.8745	1.34475	0.909848	0.698695	4.37928	4.3439	4.2381
PRRT4	0.190266	0.241665	0.234472	1.01988	1.14772	1.13244	0.0124514	0	0	0.0441237	0.0979827	0.028254
TNFSF11	2.91407	2.52742	3.02938	0.657989	1.08784	1.09163	0	0	0	0.871443	0.60967	0.687514
ST3GAL4-AS1	3.67513	3.93713	3.17944	0.855385	0.638731	0.765159	0.0498056	0.0689279	0.0801782	0.794227	1.0016	0.970055
RDH10	263.338	247.586	266.192	220.777	217.608	219.386	100.234	81.3211	86.1228	66.0091	66.4323	66.7737
SEC14L4	5.02702	5.88053	5.11149	5.6258	5.8883	6.32531	1.39456	1.2407	1.4203	1.20237	1.28466	1.6199
PGLYRP3	1.8626	2.14478	2.11963	1.38178	1.1577	1.14264	0	0	0	0.562577	0.5008	0.508572
LOC653712	1.80252	2.41665	1.2005	2.23716	3.00403	2.61174	0.784439	0.661707	0.435253	0.47433	0.511687	0.404974
NIPSNAP3B	1.69236	2.65832	1.49124	3.59701	3.87231	4.36651	1.05837	1.30963	0.790328	0.584639	0.457252	0.461482
C16orf45	2.70377	2.30589	2.48541	5.19811	5.6388	5.26429	1.58133	1.92998	1.64938	0.606701	0.664105	0.65926
LOC100506178	0.420587	0.523608	0.450187	1.94107	1.70661	1.69355	0.224125	0.275711	0.160356	0.143402	0.0653218	0.150688
LOC101928034	2.11295	2.40658	1.84764	1.33791	1.34732	1.40789	0.0373542	0.0827134	0.0343621	0.540516	0.555235	0.546244
DNAH14	17.6647	18.6284	15.5314	11.7012	11.4872	11.8039	4.58212	4.75602	3.99745	4.57784	4.45277	4.3417
PRRT1	1.18165	1.57083	0.984783	1.46951	1.69663	1.85679	0.635022	0.59278	0.526885	0.308866	0.391931	0.263704
ZDHHC8P1	1.0014	1.27881	0.890994	3.87117	4.33139	4.16246	0.460702	0.399782	0.572701	0.24268	0.304835	0.273122
ZNF10	12.2972	15.1242	11.6017	10.2537	11.3774	10.1919	4.02181	4.53545	3.33312	3.56299	3.30964	3.23038
KLHL3	41.2075	48.3532	40.5731	31.737	33.6831	32.9426	0.385994	1.1442	0.71015	11.4391	11.1918	11.085
DNM1	28.7802	32.0609	32.4134	63.7262	65.5198	65.3854	1.54397	1.86105	1.48902	8.05258	7.64265	8.47621
RAET1K	0.98137	1.3493	1.3787	0.636056	0.788434	0.836574	0.0747085	0.192998	0.160356	0.319897	0.35927	0.28254
MAPK8IP2	3.32464	3.82637	3.75156	6.74439	6.55697	6.98845	1.75565	1.25449	1.47757	0.860412	1.03426	0.932383
APBA1	2.45342	2.68853	2.97311	3.01578	3.51302	2.61174	0.423348	0.620351	0.481069	0.672887	0.664105	0.772276
HLA-DQB1	1.75245	1.37951	1.67882	0.394793	0.389227	0.244851	0.485605	0.317068	0.618517	0.430206	0.35927	0.461482
LINC01018	1.32185	1.29895	1.30367	0.701855	0.638731	0.510106	0.161868	0.12407	0.103086	0.286804	0.489913	0.244868
HIP1	27.1179	29.2012	31.4849	50.2923	51.5576	51.0718	5.96423	8.17484	8.77378	7.37969	7.62087	7.91112
ZNF790-AS1	1.31183	1.41978	1.29429	2.21523	2.57488	2.3873	0.448251	0.482495	0.423799	0.430206	0.272174	0.348466
CAMK2B	0.821146	1.06736	0.637764	5.51614	5.9382	5.67238	0.17432	0.151641	0.022908	0.24268	0.228626	0.18836
CXCL14	14.0897	12.194	14.0402	264.457	267.469	275.263	2.87628	4.42517	3.02386	3.59608	3.5056	3.42815
TATDN1	80.7627	73.577	64.7612	51.8057	49.811	47.8275	27.8663	29.5563	23.3662	17.7157	19.7925	19.7401
DFNA5	17.4644	16.3023	18.045	11.0871	11.7966	11.9263	2.86382	2.46762	2.62297	4.72124	4.56164	4.25694
TSPEAR-AS1	10.7851	14.8423	9.76342	2.61002	2.66471	3.03003	0.0124514	0.0413567	0	2.96732	3.15722	3.1362
HAP1	3.09432	3.53436	2.75739	4.32079	5.18969	4.47873	0.062257	0.0275711	0.0458161	0.893505	0.696766	0.866457
ZFP30	24.1237	21.7197	22.3968	22.9638	22.1061	20.343	3.38678	4.27353	3.53929	6.04495	5.98783	5.89567
OSER1-AS1	5.81812	5.69928	5.51479	3.8602	3.3234	3.42791	2.01713	2.26083	1.97009	1.51124	1.52417	1.44095
BARX1	4.44621	4.21908	4.74572	1.03085	0.928156	1.14264	0.0124514	0.0137856	0	1.23546	1.07781	1.21492
C1S	2.6537	2.55763	2.62609	6.77728	7.59491	7.83523	10.2351	9.52583	8.77378	0.661856	0.7512	0.649842
ZNF204P	13.2084	14.7215	11.461	3.84923	3.96213	3.88701	2.73931	2.81226	2.02736	3.5299	3.57092	3.26805
COL14A1	51.0312	51.9782	68.2783	10.1988	10.6089	10.2735	0.0871599	0.0413567	0.0916322	15.8735	14.447	14.8051
RGN	3.97555	4.18887	4.43621	2.07266	2.10582	1.95881	4.00935	4.56302	3.58511	1.12515	1.19757	0.998309
GTF2IP20	12.6376	17.2992	11.0858	12.4799	14.2617	12.9057	7.75723	6.5895	5.2574	3.40856	3.98463	3.42815
NKX2-1	14.6204	15.5975	12.3051	41.6836	41.9566	42.6959	0	0.0275711	0.0343621	3.75052	3.46205	4.02149
MDM1	49.7294	53.0657	47.6354	64.79	68.5338	65.9873	11.2934	12.1037	9.5412	14.0865	12.7813	12.9215
GBGT1	2.17303	2.68853	2.26969	1.51337	1.47707	1.41809	0.298834	0.358425	0.366529	0.529485	0.729427	0.631006
WDR72	38.4637	36.1894	32.526	31.9234	32.4156	31.3307	5.37901	6.13458	6.87241	9.97196	8.97086	9.50277
RECK	14.5103	13.0902	13.937	9.40924	9.1119	9.58999	1.27004	1.2407	1.44321	3.70639	3.64713	3.67302
NKX2-1-AS1	0.400559	0.453123	0.403292	1.19535	1.4571	1.03041	0.0124514	0	0	0.0661856	0.0979827	0.169524
MPP1	9.27294	8.82079	9.50081	10.0453	8.89233	8.98807	1.13308	1.7232	1.88991	2.41577	2.3407	2.57112
MGP	2.56358	2.31596	2.08211	32.0331	32.206	34.6362	0.17432	0.151641	0.217626	0.694949	0.598783	0.555662
LHX4-AS1	5.17723	7.78364	4.33305	5.32971	5.34937	4.93783	2.58989	2.63304	1.58066	1.72082	1.43708	1.45037
KRT86	1.37192	1.26874	1.44435	0.285128	0.169663	0.295861	0.510508	0.510066	0.355075	0.364021	0.206852	0.51799
KCNIP2	1.74243	2.48714	1.31304	1.12955	1.4072	1.33648	0.435799	0.358425	0.17181	0.518454	0.413705	0.546244
EDARADD	7.29018	7.10899	8.90994	4.51819	4.35135	4.18287	0.0124514	0.234355	0.125994	1.95247	2.17739	2.0908
RBMS3	0.540755	0.66458	0.722174	1.8643	1.69663	1.37729	0.112063	0.12407	0.022908	0.143402	0.174191	0.197778
KLKB1	0.610853	0.584025	0.497081	1.17341	1.29742	1.18345	0.136966	0.192998	0.103086	0.154433	0.185078	0.113016
FAM72D	4.71658	4.11838	4.9333	1.91913	1.97607	1.89759	0.809342	0.730635	0.76742	1.25753	1.30644	1.12074
NAPSA	0.690965	1.13784	0.722174	1.16245	1.0579	1.14264	0.348639	0.261926	0.194718	0.209588	0.228626	0.244868
COL9A2	37.1919	35.9578	40.3855	32.2086	31.9066	31.2491	2.86382	3.17068	2.47407	10.6779	9.82004	9.95483
ERICH2	18.8163	18.1148	17.0133	30.6842	29.2519	30.0962	15.8382	16.97	14.5237	4.79845	4.68139	4.99154
ATRNL1	3.09432	2.87985	3.58274	4.01373	4.60086	4.61136	0.0373542	0.0137856	0.0801782	0.882474	0.947166	0.734604
HMGA2	100.691	108.236	96.8933	114.545	115.221	113.05	9.53778	10.2427	8.65924	27.5001	27.4569	27.1144
BVES	0.88123	0.855898	0.797206	0	0	0.0102021	2.95098	2.71576	2.49698	0.23165	0.185078	0.263704
SESN3	45.3233	47.9907	52.0997	59.3287	62.9449	62.386	11.4802	14.5989	18.0401	14.0424	12.1172	12.9874
PON2	369.706	339.067	307.037	303.717	303.806	300.789	83.2501	87.2489	83.9007	92.1524	89.7739	92.1175
CNPY4	16.9036	19.0714	18.1013	21.2969	20.8486	21.8223	2.21635	2.8674	3.65383	4.53371	5.26929	4.79376
C1orf204	1.9327	2.06423	1.72572	0.943117	1.1577	1.07122	0.423348	0.303283	0.309259	0.650825	0.424592	0.4709
HOXA5	5.5177	5.94094	5.92746	5.36261	4.86034	4.48893	0.0373542	0.0275711	0.103086	1.77598	1.36087	1.56339
SMTNL2	0.73102	0.815621	0.787827	0.328994	0.339326	0.438691	1.50662	1.80591	1.7181	0.286804	0.10887	0.23545
PGBD1	9.09269	9.48537	9.35075	10.0234	10.06	9.51858	2.36577	2.63304	2.4168	2.22825	2.88505	2.43926
NXPH3	0.290405	0.312151	0.347019	1.6998	1.52697	1.37729	0.0124514	0.0137856	0.011454	0.0772165	0.0762087	0.103598
MGC12916	0.821146	0.765274	0.994162	6.70052	7.07594	7.05987	0.124514	0.110285	0.022908	0.264742	0.217739	0.216614
CDHR3	1.80252	2.29582	1.44435	1.00892	0.948116	1.13244	0.211674	0.344639	0.355075	0.551546	0.566122	0.386138
LHX6	2.08291	2.14478	2.2228	10.1001	9.86041	8.51877	0.211674	0.137856	0.217626	0.761134	0.489913	0.499154
ARNT2	13.6991	13.2513	15.6252	26.6376	27.3656	26.0868	16.6849	19.9615	18.7388	3.8167	4.14793	3.58826
TECTA	0.400559	0.694788	0.468944	0.976017	1.07786	0.877382	0.112063	0.151641	0.0801782	0.165464	0.10887	0.150688
DDX11	191.457	238.403	174.907	139.208	141.908	140.871	27.4678	28.6878	27.3637	53.5552	58.8114	52.1004
KRT6B	15.031	14.2885	15.3157	75.5371	73.5938	76.067	29.0367	39.5094	32.6554	3.8167	4.16971	4.15334
ARHGAP22	0.821146	0.865968	0.637764	1.21728	1.44712	1.34668	0.199223	0.234355	0.240535	0.275773	0.130644	0.226032
GALNT14	1.27178	1.02708	1.07857	3.13641	3.16371	3.27488	3.5362	3.32232	4.00891	0.286804	0.293948	0.339048
FAHD2B	18.4057	16.2721	16.3099	19.8055	19.2318	18.6393	17.0584	17.2595	15.2339	4.14763	5.008	4.73726
NTSR1	99.9495	107.209	98.2439	24.6088	23.4235	24.0362	3.24982	4.08053	2.78333	28.0517	26.7275	28.5271
COL8A1	117.053	113.885	120.697	17.02	17.5851	16.252	0.136966	0.192998	0.17181	31.6477	31.8444	32.445
SFRP5	7.90103	7.28017	8.62858	9.27764	8.83245	9.76343	0.933856	1.36477	3.73401	2.07381	2.28626	2.14731
C1orf216	23.653	24.1162	22.7719	16.351	16.3475	16.303	7.39614	8.69869	8.73942	6.21041	6.935	6.14054
PABPC1L	49.4891	73.3455	34.1954	32.8446	33.6432	35.7686	20.1837	15.0263	8.80814	14.1858	14.2619	14.5414
LINC01426	1.48207	1.33923	1.29429	0.976017	1.06788	1.11203	0.149417	0.234355	0.17181	0.397113	0.315722	0.414392
FZD9	2.16302	2.12464	2.7105	2.21523	2.23556	2.3873	0.373542	0.537637	0.572701	0.694949	0.60967	0.61217
S100A5	7.49046	6.97809	6.42454	3.18028	3.2735	3.03003	0.448251	0.330854	0.664333	1.97454	1.97054	1.78
MPP6	19.0766	20.6624	21.0462	26.7143	26.9165	27.7294	10.8825	10.9871	11.1448	5.91258	5.61767	5.13281
LOC400684	0.901258	0.976731	0.900373	0.822486	0.59881	0.734552	0.311285	0.317068	0.274897	0.24268	0.217739	0.301376
SLC25A27	9.37308	13.8051	7.25926	7.38044	8.50311	9.02887	2.44048	2.74333	1.80974	2.83495	2.63465	2.88191
ZNF345	3.30461	3.88679	2.81367	4.90202	5.21963	4.10125	0.784439	0.84092	0.813236	1.05897	0.849183	0.838203
FAM66A	0.891244	0.724996	0.900373	1.8643	1.55691	1.52012	0.186771	0.220569	0.0572701	0.253711	0.174191	0.263704
LPAR3	1.31183	0.946523	1.3787	3.27898	3.17369	3.50953	0	0.0137856	0.011454	0.375052	0.239513	0.386138
HOXB8	0.560783	0.765274	0.619007	1.19535	1.2076	1.18345	0.186771	0.220569	0.297805	0.176495	0.217739	0.14127
MTSS1	37.4623	42.6137	42.7677	55.9181	58.4738	57.1625	3.37433	2.52276	2.42825	11.1081	11.7253	11.085
ANO4	0.88123	0.865968	1.01292	1.45854	1.2575	1.36708	0.136966	0.12407	0.194718	0.154433	0.261287	0.348466
FOSB	2.40335	2.97047	2.34472	7.9507	8.57297	8.10048	0.647473	0.358425	0.629971	0.529485	0.783861	0.828785
FOXI3	1.70238	1.64131	2.11963	2.43456	2.75453	2.49952	0.0124514	0	0	0.540516	0.60967	0.367302
PLCL1	0.73102	0.724996	0.900373	0.986983	1.01798	1.20385	0.336188	0.096499	0.137448	0.187526	0.2504	0.216614
PAX6	15.3214	15.2853	13.8245	11.4271	11.8764	10.8857	0.0996113	0.0551423	0.11454	4.30206	3.74512	4.30403
RECQL4	194.451	244.918	176.858	263.47	271.051	274.774	24.0935	28.3569	31.8766	55.64	58.5828	57.0825
FAM72A	5.02702	5.11525	5.5523	2.23716	2.38526	1.97921	0.921404	1.1442	0.698695	1.51124	1.46974	1.38445
EPHX4	11.5161	9.7371	9.1069	5.99866	5.48909	5.7642	2.56499	3.07418	3.14986	2.68052	2.74351	3.02318
C2orf48	1.10154	1.52048	1.01292	2.10556	1.96609	2.19346	0.423348	0.37221	0.458161	0.408144	0.283061	0.320212
ZNF251	29.0606	37.2668	26.2984	42.7254	45.0605	42.4204	5.65294	4.88009	5.37194	8.29526	9.26481	8.24076
PDK4	21.9907	21.0853	22.6031	19.97	19.5911	19.1596	2.77666	2.53654	3.52784	6.24351	5.67211	6.39483
ARAP3	25.1751	28.7683	25.0604	23.6328	24.4814	23.4547	5.88952	5.39016	5.86446	6.48619	8.08901	7.45906
HDAC4	80.4523	92.0342	86.7266	49.744	51.3081	53.9692	19.1876	20.7059	20.3194	24.5659	23.3961	24.4115
SSR4P1	1.56218	1.75207	2.06336	0.77862	0.868275	0.683542	1.03347	1.00635	0.870506	0.419175	0.555235	0.527408
COL26A1	0.550769	0.745135	0.543976	4.80332	4.46114	4.49913	0.0498056	0.0551423	0.022908	0.154433	0.152417	0.207196
DIO2	0.240335	0.271874	0.187578	2.44553	2.60482	3.41771	0	0	0.011454	0.0441237	0.0762087	0.075344
H2AFY2	46.2145	39.7842	47.279	38.6568	37.8747	40.38	4.55722	5.61073	4.30671	12.2333	12.4765	12.6295
ZNF311	1.30182	1.39965	1.22863	2.36876	2.50502	2.28527	1.43191	1.06149	0.664333	0.430206	0.304835	0.367302
S100A8	21.9807	22.6461	15.7753	2.54422	2.65473	1.89759	0.0124514	0	0	5.65887	5.10599	6.20647
SOCS1	2.82394	2.50728	2.60733	0.647022	0.58883	0.816169	1.54397	1.7232	2.43971	0.683918	0.71854	0.828785
CMTM3	8.91244	8.29718	8.88181	3.50927	3.61282	3.50953	0.79689	1.21313	0.813236	2.30546	2.504	2.52403
WNT9A	2.20308	2.50728	1.85702	1.84237	2.07588	2.36689	0.124514	0.165427	0.0687241	0.750103	0.446366	0.649842
BAHCC1	45.103	52.5522	46.7256	46.772	47.9048	53.6019	0.70973	0.909848	0.595609	14.4505	12.9337	13.2229
ZNF571	4.05566	4.25935	3.92038	3.47637	3.44316	3.75438	1.44436	1.2407	1.22558	1.20237	1.09958	1.13958
TSPEAR-AS2	4.40615	5.70935	3.69528	0.866352	0.668671	0.989605	2.02958	1.55777	1.58066	1.27959	1.30644	1.29968
SRMS	2.4334	2.77915	2.11963	1.28308	1.4072	1.4487	0.286382	0.303283	0.17181	0.661856	0.566122	0.838203
TEKT2	1.56218	1.65138	1.62255	2.25909	2.72459	2.63215	0.0747085	0.0689279	0.0687241	0.408144	0.446366	0.508572
CLGN	2.02282	1.7118	1.88516	6.97468	7.0959	6.60077	1.23269	0.675493	0.515431	0.628763	0.60967	0.348466
PDLIM4	133.236	128.798	133.94	113.733	113.095	116.865	1.04592	1.47506	1.54629	36.3579	36.4931	39.113
SLC5A3	389.113	443.829	498.582	169.432	181.42	185.128	24.8904	24.5659	33.5374	147.329	123.981	105.227
LOC442497	1.15161	1.20833	1.16298	1.25018	1.28744	1.06102	0	0.0275711	0.022908	0.286804	0.304835	0.404974
DHDH	1.65231	1.44999	1.31304	1.963	1.73655	1.98941	1.46927	2.34355	2.05027	0.319897	0.468139	0.461482
DMRTA2	1.2918	1.27881	1.26615	1.17341	1.11778	1.30587	0.0373542	0.0275711	0.011454	0.286804	0.479026	0.320212
LRP1B	0.300419	0.302082	0.347019	1.42564	1.67667	1.4385	0.0124514	0.0275711	0.0343621	0.0992784	0.0762087	0.0941801
SLC12A5	0.290405	0.302082	0.262609	1.00892	0.828354	0.958999	0.0249028	0.0413567	0.022908	0.110309	0.0762087	0.056508
ZBED8	14.5303	13.4326	12.277	6.23993	6.30747	5.86622	1.55643	1.36477	1.34012	3.80567	4.03906	3.59768
TMEM169	4.02562	3.74581	3.89224	0.855385	1.008	1.19365	0.0249028	0	0	1.11412	1.18668	1.01714
LAMC3	0.390545	0.422914	0.375156	1.7327	1.56689	1.9384	0.0249028	0.0827134	0.0801782	0.132371	0.130644	0.075344
CRACR2A	5.62786	6.44441	6.35889	9.18991	8.84243	8.64119	8.74089	9.8429	9.02577	1.52227	1.85078	1.87418
LINC01481	4.91686	5.33678	3.30137	3.8931	3.76252	3.70337	1.34475	1.50263	1.23703	1.54433	1.04515	1.27143
RN7SK	2.53354	3.4538	1.87578	2.46746	2.6148	2.69336	0.921404	1.5302	1.05377	0.573608	1.12136	0.546244
ATP8B2	1.11155	1.70173	1.54752	4.47432	5.13979	4.92762	0.311285	0.137856	0.148902	0.430206	0.457252	0.357884
ZNF347	14.8207	13.9461	14.9499	13.5984	12.9642	13.6402	0.0996113	0.0827134	0.0916322	4.12557	4.35479	4.03091
ZNF93	7.94109	7.73329	7.89702	6.74439	6.52703	6.94764	0.186771	0.179212	0.206172	2.12897	2.12296	2.49577
SVEP1	10.5047	9.95863	11.3391	10.5169	11.1379	10.2837	0.0373542	0.0827134	0.0343621	3.26515	3.14633	2.70297
TMEM249	1.52212	2.66839	1.00354	1.54627	1.83635	1.36708	0.348639	0.454924	0.423799	0.507423	0.457252	0.527408
ADAM8	20.1782	23.1294	20.596	5.9219	6.27753	6.2539	2.71441	2.45383	2.63443	6.17732	5.51969	6.66795
WHAMMP3	2.76386	3.46387	2.77615	2.63196	2.62478	2.33628	0.385994	0.330854	0.286351	0.937629	0.794748	0.857039
POU4F1	2.2231	2.65832	2.12901	4.11243	4.13179	4.07065	0.361091	0.427353	0.366529	0.650825	0.642331	0.725186
TIMP3	211.255	210.38	226.988	232.775	228.057	230.864	0.448251	0.37221	0.584155	63.1741	64.4182	59.2204
NREP	32.986	31.2252	33.961	12.5128	11.7267	12.4364	3.9471	4.57681	3.73401	9.06742	9.62408	9.59695
IGFL2	8.09129	7.98503	6.86535	12.6005	12.7347	13.3444	2.179	2.39869	2.58861	2.30546	1.97054	2.34508
LDHC	2.13298	1.76214	1.66006	1.90817	1.79643	1.71396	0.79689	0.882277	0.950684	0.573608	0.587896	0.442646
TM4SF19-AS1	0.710992	0.9868	0.572112	1.53531	1.97607	1.85679	0.410897	0.275711	0.183264	0.264742	0.174191	0.216614
DQX1	0.741034	0.865968	0.431429	0.252229	0.349306	0.397883	0.124514	0.165427	0.022908	0.187526	0.185078	0.216614
C14orf37	2.67373	2.3361	2.71988	3.05965	3.19365	2.8668	0.224125	0.344639	0.572701	0.805258	0.7512	0.678096
CARD14	3.04425	3.23227	2.55106	0.986983	1.09782	1.22425	0.62257	0.427353	0.22908	0.860412	0.762087	0.932383
MAFG-AS1	10.4045	9.42495	10.8701	6.88695	6.67673	6.61097	2.70196	2.74333	2.50843	2.84598	2.85238	3.1927
FAM219A	126.186	140.468	123.595	140.064	139.074	139.902	13.0242	11.4972	12.0382	36.0711	37.9193	39.0376
DSG4	2.26316	1.86284	2.33534	5.89997	5.8883	5.59076	0.112063	0.0551423	0.103086	0.672887	0.664105	0.536826
SEMA3C	110.825	101.379	124.064	471.449	475.016	460.075	9.78681	6.61707	6.04772	33.2141	32.269	32.0777
ALOXE3	0.901258	1.30902	1.01292	1.45854	1.21758	1.39769	0.273931	0.179212	0.0916322	0.275773	0.283061	0.37672
SHC3	15.9423	19.1419	16.61	13.8287	12.6748	13.7116	3.67317	4.60438	5.29176	4.95289	5.20397	4.85027
ZNF365	16.8736	17.2086	18.5327	17.8973	16.3575	16.8335	0.186771	0.234355	0.160356	4.69918	5.17131	5.41535
MSRB3	4.84677	5.12532	5.18653	8.98155	9.09194	8.89625	1.90507	1.90241	1.82119	1.33474	1.54595	1.52572
PDK3	56.7993	63.0847	72.8271	44.3704	44.9407	45.4606	5.83971	8.79519	9.31212	20.4513	17.7458	17.866
HDX	3.585	3.46387	3.60149	3.11448	3.85235	3.66256	0.0996113	0.0413567	0.011454	1.09206	1.06692	0.941801
KRT16	12.6376	12.1135	13.1304	3.02675	2.94415	2.85659	0.88405	0.37221	0.194718	3.8167	3.66891	3.55059
HOXB-AS1	3.28459	5.09511	2.73864	3.83827	3.71262	3.55034	0.0996113	0.12407	0.125994	1.02588	1.05604	1.15841
NUF2	77.8186	71.8552	65.8867	58.6268	59.891	58.4785	17.1456	20.2924	17.9485	21.058	21.2514	20.5783
KCNAB3	3.46484	4.92393	2.72926	6.79922	7.64481	7.56997	2.21635	1.8197	1.47757	1.22443	1.01249	1.00773
MCF2L2	0.78109	0.976731	0.797206	1.95203	1.92617	1.9282	0.0124514	0.0413567	0.022908	0.23165	0.2504	0.263704
NIPAL4	1.56218	1.27881	1.83826	9.34344	10.3794	9.75322	5.19224	4.3011	6.07063	0.573608	0.381044	0.414392
TMEM198	5.53773	6.76663	5.56168	19.4655	19.8506	20.241	3.59846	4.65952	4.22654	1.63258	1.73103	1.86477
RAB34	0.0700979	0.050347	0.0187578	0.0877318	0.0399207	0.0510106	0.0498056	0	0.0572701	0.0110309	0.010887	0.018836
TRPC1	1.3619	1.65138	1.3318	1.87527	1.81639	1.81598	0	0.0275711	0.022908	0.47433	0.413705	0.386138
KLHL35	2.07289	2.27568	1.8195	1.43661	1.51699	1.40789	2.2288	1.68184	1.19122	0.650825	0.566122	0.593334
FAM171A2	1.40196	1.09756	1.36932	1.45854	1.36728	1.62214	0.547862	0.896062	0.847598	0.297835	0.348383	0.489736
ZNF486	7.881	6.97809	7.39056	7.57784	7.70469	7.92705	2.42802	2.95011	2.80624	2.14	2.06852	2.32625
TMEM237	48.9383	42.7043	43.79	44.6116	44.5615	42.9305	16.7222	19.5479	16.0929	13.1268	13.4454	13.2135
MMRN2	1.49208	2.11457	1.74447	1.74367	1.97607	1.96901	0.448251	0.206784	0.652879	0.540516	0.598783	0.433228
KANTR	1.31183	1.49027	1.24739	1.75464	1.72657	1.63234	0.834244	0.868491	0.538339	0.496392	0.326609	0.367302
JAK3	2.2231	2.23541	1.60379	0.910218	1.04792	1.32628	0.199223	0.0827134	0.148902	0.551546	0.60967	0.621588
ZNF577	12.5876	14.2885	10.8701	8.61965	8.50311	7.95765	1.38211	1.77834	1.04232	3.71742	3.57092	3.81429
ZNF583	2.09292	1.66145	1.79137	2.13846	2.3154	2.23426	0.846696	0.59278	0.389437	0.518454	0.642331	0.4709
FZD7	240.796	233.6	255.94	235.955	234.853	238.097	29.3729	26.6475	31.7276	70.8406	69.0451	75.118
FZD1	36.9115	36.5519	42.4489	76.9737	76.528	81.3313	2.91363	3.23961	3.23003	11.3067	11.1809	11.6501
ZFHX2	7.11994	8.82079	8.71299	1.8972	2.08586	2.54033	1.31985	2.04026	1.35157	2.4268	2.2536	2.58053
C10orf35	16.8936	14.3187	14.4529	14.3661	13.104	12.9363	6.01403	7.41664	6.86096	4.30206	4.44188	4.709
LOC102606465	5.60783	5.64893	4.31429	2.76355	3.00403	2.71376	4.12142	4.0116	3.33312	1.5333	1.69837	1.35619
LOC100507291	3.05426	3.02082	3.12317	2.03977	2.23556	2.10164	0.572765	0.523852	0.481069	0.860412	0.903618	0.951219
ARHGAP4	1.87261	2.01388	1.72572	2.67582	3.00403	3.06064	0.747085	0.868491	0.595609	0.540516	0.533461	0.583916
CCNB3	3.19446	3.53436	4.11733	2.41263	2.54494	2.47911	1.39456	1.0477	0.813236	1.16928	1.06692	0.970055
HCG8	0.921286	1.22847	0.806584	0.350927	0.768473	0.448893	0.448251	0.813349	0.389437	0.319897	0.272174	0.28254
FAM69B	7.48044	8.11593	7.39056	11.0981	11.2177	11.7732	1.69339	1.83348	1.50048	2.07381	2.44957	2.27916
EME1	19.2268	20.3804	17.6229	15.1666	17.3256	15.5582	4.07161	5.43151	3.75692	5.47134	5.97694	5.50012
ZNF763	1.08151	1.06736	0.994162	0.77862	1.01798	0.734552	0.112063	0.151641	0.17181	0.297835	0.293948	0.339048
CELSR3	21.2597	27.6908	22.3218	40.247	41.9167	42.8387	3.81013	3.61182	3.33312	7.11495	6.91322	7.08234
LOC101929089	1.45203	1.31909	1.31304	1.22825	1.49703	1.4589	1.14553	1.07527	0.985046	0.386083	0.381044	0.442646
ARRDC3	75.7357	72.3989	71.2702	56.8502	57.895	57.2339	7.03505	7.98185	7.13586	23.6282	19.2155	22.1511
TEN1-CDK3	0.801118	1.20833	0.525218	0.866352	0.848315	0.734552	0.161868	0.427353	0.320713	0.297835	0.217739	0.23545
GAL3ST4	12.7178	12.919	13.787	8.68545	7.92426	8.82483	0.348639	0.427353	0.664333	3.88289	4.08261	3.72953
MCTS2P	3.97555	4.46074	4.19236	6.21799	6.06794	6.44774	3.39923	3.0604	3.06968	1.24649	1.32821	1.17725
SPEG	9.40313	12.1135	7.53125	19.6958	20.7488	20.2512	0.809342	1.30963	1.13395	2.80186	2.73263	3.09852
CHST15	321.809	334.858	343.952	147.74	152.437	153.328	26.0483	30.7005	29.3108	97.5575	97.5799	102.327
CNTD2	1.03144	1.00694	0.890994	1.12955	1.18764	1.15284	0.149417	0.137856	0.148902	0.308866	0.326609	0.23545
SBSPON	58.6919	50.9411	53.4409	11.4271	11.9163	11.7426	0.597668	0.510066	0.435253	15.5426	16.0038	16.9712
DEPDC7	6.20867	6.31351	5.61795	4.83622	4.71064	4.38691	3.61091	4.78359	5.57811	1.80907	1.89433	1.69524
GPR3	1.60224	2.51735	1.50062	3.00482	2.78447	2.877	0.809342	1.0477	1.09959	0.452268	0.533461	0.687514
NUP107	249.849	235.845	256.062	271.508	271.76	268.979	40.5916	43.204	44.4302	72.4842	75.5991	72.8577
ZNF547	3.63507	3.64512	2.91683	3.47637	3.41322	3.44832	0.348639	0.634136	0.240535	0.959691	0.958053	1.12074
TMEM19	125.956	112.717	119.037	123.274	117.916	121.64	38.2632	44.2655	47.2593	35.7623	35.7092	35.1668
HOXC6	1.98277	1.47013	1.77261	2.99385	2.68467	2.78518	0.112063	0.0551423	0.0343621	0.496392	0.60967	0.452064
ZSCAN21	32.5354	32.6148	36.7183	39.8961	40.28	40.329	5.90197	6.23108	5.60102	9.9168	9.86359	10.5953
LINC00476	4.99698	5.38712	4.07982	5.9219	5.77852	5.7642	2.80157	2.68819	2.80624	1.52227	1.34998	1.44095
PIK3C2G	0.120168	0.130902	0.159441	0.0657989	0.0698612	0.132628	11.5425	13.6064	12.21	0.0551546	0.010887	0.056508
FAM26F	4.45622	4.06803	3.16069	1.28308	1.27746	1.08142	0.0871599	0.12407	0.0687241	1.14722	1.0887	1.25259
SLC37A2	11.5661	12.7881	11.5735	3.49831	3.82241	3.01983	0.186771	0.261926	0.137448	3.41959	3.79955	3.51292
HSPBAP1	5.9483	6.11212	4.81137	8.26873	8.44322	8.61059	5.97668	5.52801	4.48998	1.40093	2.05764	1.58222
ESPN	42.0387	46.0675	44.3997	8.29066	8.55301	8.25351	1.36966	1.2407	1.6952	13.0165	13.097	13.4772
ZNF724P	1.03144	1.18819	1.03168	1.20631	1.01798	1.10183	0.448251	0.454924	0.309259	0.463299	0.283061	0.226032
MTBP	26.6172	26.4019	25.4731	32.1208	30.7289	31.1879	4.78134	6.10701	6.20808	8.32835	7.53378	7.62858
RASD1	3.25454	3.65519	3.60149	3.73957	3.94217	3.69317	0.759536	0.358425	0.17181	0.959691	1.16491	1.02656
ZNF572	6.50909	6.19268	6.19945	7.34754	7.0959	7.42714	0.697279	0.813349	0.595609	1.97454	1.89433	1.79884
TDRD9	34.0776	35.3838	36.6339	34.687	33.5833	33.3711	0.635022	0.813349	0.503977	10.5345	10.6801	10.6329
APBB1	18.7662	20.5214	21.6559	30.8158	30.0902	30.4941	6.33777	6.54815	6.21954	6.05598	5.94428	6.30065
CDH2	25.9963	26.2811	26.8893	54.9969	53.8929	54.3773	0.224125	0.12407	0.11454	7.85402	8.08901	7.86403
CD40	23.4728	20.9443	21.7121	9.6176	9.71071	8.85544	0.834244	0.978776	0.618517	6.23247	6.63016	7.02583
ZNF891	5.86819	5.57844	4.77385	3.08158	3.50304	3.22387	2.04203	1.92998	1.59211	1.76495	1.53506	1.59164
NPNT	17.2741	16.9065	19.208	18.4785	19.5412	18.1496	2.09184	1.99891	2.55425	5.39412	5.57413	5.14223
ZFYVE28	24.9148	28.728	22.9126	10.2537	10.8784	11.355	3.89729	2.59169	3.32167	7.76577	7.58821	7.75102
DNM3	55.4875	55.0192	63.2137	56.4225	58.2044	57.9174	2.32841	2.27462	2.65733	17.3847	16.9728	18.1297
PLOD3	405.045	408.586	398.997	355.829	357.081	353.962	76.8127	79.5979	85.4012	117.148	124.1	125.438
SLC22A15	3.62506	4.78296	3.18882	2.82935	2.58486	2.4281	3.06305	2.97768	2.1419	1.13619	1.26289	1.11132
C3orf14	18.2154	16.6246	14.1903	18.0728	17.7946	17.415	7.08485	7.8302	6.43716	5.0301	4.61607	5.19874
ZNF585A	15.3214	15.5471	14.0683	11.5696	11.1978	10.2837	3.44904	3.7221	2.82914	4.34619	4.38745	4.87853
CKS2	188.403	185.035	134.943	94.0485	91.7078	94.6757	38.0889	51.5856	51.44	51.2497	52.4098	50.4428
PTCD1	0.751048	0.815621	0.628386	1.39274	1.29742	1.08142	0.161868	0.0827134	0.17181	0.23165	0.217739	0.216614
PMS2P1	47.5063	44.7887	43.8463	39.0955	38.1442	38.0029	10.9946	11.0698	10.2514	13.3585	13.4345	14.5226
RNF139-AS1	1.94271	2.42672	1.1536	1.87527	1.88625	2.02002	0.361091	0.330854	0.297805	0.639794	0.5008	0.536826
CDK14	7.17001	6.62566	8.46914	10.2975	11.048	10.1715	0.311285	0.399782	0.446707	2.14	2.29715	2.32625
KATNAL2	2.28319	2.79929	2.18528	3.04868	2.76451	2.59134	3.11285	2.93633	2.64588	0.926598	0.5008	0.781694
MPP2	4.5163	4.41039	5.07398	3.11448	3.06391	2.98922	0.161868	0.275711	0.160356	1.51124	1.36087	1.38445
STKLD1	1.35189	1.52048	1.14422	1.40371	1.73655	1.41809	0.311285	0.454924	0.389437	0.364021	0.489913	0.367302
PTPDC1	17.0738	18.8096	15.569	18.9501	18.9723	18.7107	7.12221	6.61707	5.26885	5.68093	4.89913	5.06689
ARPC1A	1090.55	971.354	978.593	694.387	670.208	670.769	217.302	199.229	181.947	304.244	303.376	317.076
LOC100506023	1.20168	1.22847	1.13485	0.548324	0.528949	0.612127	0.273931	0.289497	0.17181	0.397113	0.348383	0.339048
PGLYRP4	1.28179	1.14791	0.919131	0.504458	0.518969	0.397883	0	0	0	0.275773	0.348383	0.395556
2023-09-03	2.64369	2.87985	2.57919	5.97673	5.80846	5.2847	0.423348	0.441138	0.435253	0.849382	0.903618	0.715768
H1FX-AS1	2.28319	3.69547	1.8195	3.52024	3.28348	3.42791	0.485605	0.59278	0.481069	0.694949	0.947166	0.734604
ELOVL2	0.170238	0.0704857	0.0937889	1.43661	1.31738	1.34668	0.161868	0.151641	0.137448	0.0330928	0.0217739	0.04709
NXPH4	2.48347	2.23541	2.63547	2.39069	2.30542	2.51992	0.224125	0.37221	0.217626	0.816289	0.653218	0.772276
DFNB31	14.31	18.3062	13.3555	16.9103	19.0322	17.8231	9.89887	11.9383	13.2409	4.54474	4.67051	4.8126
OSR1	12.4574	13.1003	13.8526	8.54289	8.4033	8.06988	9.13933	7.20985	4.86796	3.75052	4.01729	4.27577
LOC101928103	1.55217	1.09756	1.61317	1.38178	1.43714	1.06102	0.361091	0.454924	0.400891	0.397113	0.435479	0.4709
APOBEC3C	68.786	68.3812	72.7802	38.8213	38.8927	38.8599	3.13776	4.16324	4.58161	20.5947	22.2747	21.36
ARL4D	85.4593	80.8774	81.2681	38.5691	36.757	36.6154	1.20779	1.48884	1.01941	24.4776	25.617	25.6829
LINC01252	1.2918	1.56076	1.10671	1.94107	2.09584	1.80577	0.585216	0.689279	0.435253	0.485361	0.435479	0.291958
ZNF709	3.44481	3.79616	3.29199	3.16931	3.38328	3.25448	0.112063	0.151641	0.103086	1.22443	0.881844	1.12074
LOC102724009	1.59222	1.56076	1.30367	1.7327	2.09584	1.83638	0	0.0275711	0.022908	0.441237	0.5008	0.42381
ESR2	0.440615	0.473261	0.384534	0.723788	0.628751	0.632531	2.58989	2.41247	2.02736	0.165464	0.119757	0.113016
BATF3	0.951328	1.05729	0.947268	1.88623	1.84633	1.59153	0.0124514	0.0275711	0.0458161	0.330928	0.35927	0.216614
CDKL3	2.88403	3.0913	2.25093	1.94107	1.92617	1.72416	1.05837	1.03392	1.03086	0.882474	0.71854	0.922965
EMILIN2	21.4399	23.4415	21.5339	29.0721	28.4036	27.7192	0.635022	0.854705	0.526885	6.91639	6.81524	6.64911
FBXO32	18.8063	18.7693	19.8926	24.7842	24.2019	23.8423	5.08018	6.14836	5.49793	6.19938	5.60679	5.83916
KCNJ12	3.96554	4.25935	4.7082	3.91503	3.96213	3.91761	0.572765	0.413567	0.423799	1.3899	1.29555	1.29027
SUGT1P1	0.98137	0.926384	0.862858	1.90817	2.20562	2.16285	0.286382	0.192998	0.148902	0.308866	0.326609	0.216614
MAD2L2	52.7136	48.2425	50.3928	57.4205	56.7672	57.0094	20.4577	19.5479	19.7926	14.3402	15.9059	16.3497
USP13	21.0694	21.2565	25.0229	24.9158	25.9584	24.1892	15.1409	15.7707	14.0655	6.60753	7.05475	7.07292
PLTP	20.5988	19.2023	21.1119	47.4849	45.7591	46.4298	3.16266	3.73589	3.50493	5.80227	6.10759	6.84689
GABRQ	0.0600839	0.0704857	0.0375156	5.15425	5.23959	5.40712	0	0	0	0.0220619	0.010887	0.018836
TIMP4	11.2557	10.5829	10.917	5.18715	5.49907	5.64177	1.64359	0.96499	1.08813	3.16588	3.30964	3.61651
NR4A3	0.430601	0.4934	0.534597	1.25018	1.16768	1.24466	0.124514	0.0551423	0.0343621	0.154433	0.0979827	0.197778
PQLC2L	1.73242	1.82256	1.49124	1.26115	1.11778	1.05082	4.22103	5.9278	5.39485	0.507423	0.598783	0.452064
MIR4697HG	10.6949	12.919	9.11628	16.373	17.6948	18.3434	0.597668	0.923633	0.71015	3.07763	3.56004	3.47524
ZKSCAN5	82.7555	86.4759	91.6317	98.0732	100.281	97.2568	13.0491	12.0486	11.7976	26.1985	27.2392	27.1804
NEB	9.00257	9.75724	9.30386	9.99046	10.559	10.8142	0.336188	0.330854	0.22908	3.4968	2.14473	3.0326
PPARGC1A	15.7219	15.7083	17.0977	6.73342	7.18572	6.764	26.9573	28.7981	19.6666	4.99701	4.80115	5.22699
ZNF585B	9.29297	10.9253	11.1234	9.63954	9.07198	9.44716	3.39923	2.3849	2.43971	3.26515	3.20077	3.23979
RRAGD	15.7019	14.4093	16.6288	7.31464	7.33543	7.02926	4.20858	4.35624	3.21858	5.0632	4.02818	5.3871
LOC101927021	7.53051	7.46142	6.71528	9.77113	9.40132	10.2429	5.80236	5.74858	4.47852	2.17309	2.2536	2.29799
RHCE	1.38193	1.42985	1.49124	0.537358	0.55889	0.540712	0.136966	0.0827134	0.183264	0.441237	0.468139	0.42381
VASH2	3.63507	3.8163	3.66715	1.10761	1.07786	0.887584	1.12063	1.88862	1.62647	1.03691	1.24111	1.16783
PKIA	5.79809	5.4274	4.36118	2.94998	2.88427	3.33609	0	0.0137856	0.011454	1.69876	1.65482	1.47863
DSCC1	52.5834	46.1782	44.5028	41.1024	38.753	40.5024	6.72376	8.56084	7.80019	14.3512	16.0583	14.0517
ZNF665	1.432	1.6111	1.98832	1.05278	0.998017	0.948797	0	0	0	0.496392	0.5008	0.56508
GLCE	59.8035	55.3212	62.4915	78.2787	78.7735	80.5661	31.9379	33.2508	36.4696	18.7085	18.203	18.2709
SLC25A21	1.61225	1.54062	1.66006	4.84718	4.44118	4.40731	0.933856	1.1442	0.962138	0.540516	0.446366	0.508572
TCF7L1	9.19283	10.1399	11.4047	18.1824	17.9344	18.9657	2.65215	3.11554	3.45912	3.12175	3.21165	3.22096
DOK7	14.36	14.8121	15.2313	20.4525	20.4294	21.3224	13.5098	15.3709	13.5959	4.44546	4.65962	4.69958
CAPN12	17.7047	20.028	15.9722	22.6567	21.8765	20.9449	4.33309	4.74224	5.02832	5.48237	5.48703	5.73557
STXBP1	56.7292	57.6271	62.7166	56.1045	55.3301	56.734	3.84749	4.97659	5.34903	17.8811	18.3119	18.9208
HSD17B3	0.530741	0.684719	0.328261	2.85128	2.37528	2.34649	0.0747085	0.0827134	0.0458161	0.143402	0.195965	0.14127
MAF	4.57639	5.39719	4.83951	4.84718	4.66074	5.69278	1.7681	1.68184	2.00445	1.57742	1.38264	1.65757
FAM131C	1.97275	1.87291	2.18528	3.36671	3.2735	3.43811	0.485605	0.565208	0.744512	0.562577	0.620557	0.696932
HECTD2	10.3444	11.3683	9.29448	6.87598	7.9542	7.01906	1.91752	1.92998	1.17976	3.24309	3.51649	2.91016
MORN4	10.9753	11.1468	10.7763	9.7163	9.19174	9.86545	6.6117	6.85143	4.66179	3.3865	3.28786	3.58826
LINC00467	19.347	17.42	14.4154	11.2077	10.2896	9.77363	6.84828	7.60963	5.89882	5.15144	5.22574	5.5943
MYH3	4.17583	6.72635	3.33888	5.50517	5.72862	5.94783	0.635022	0.744421	0.664333	1.31268	1.64393	1.49746
ERICH5	13.0883	12.486	13.1398	8.09326	8.2037	8.06988	3.74787	4.83874	3.89437	4.1366	4.08261	3.88964
SDCBP2-AS1	5.76805	5.31664	5.79615	3.21318	3.70264	3.13205	0.560313	0.427353	0.664333	1.70979	1.76369	1.80826
YEATS4	99.7392	92.3162	76.9444	98.3255	92.6659	93.3698	40.9153	44.362	34.7973	28.5922	27.0977	28.48
MROH6	123.102	156.76	114.816	96.6366	99.8217	97.0732	21.9767	23.6974	21.9459	38.7958	42.2959	42.4093
LINC00663	1.9327	1.82256	1.75385	1.06375	0.938136	1.22425	0.647473	0.951204	0.664333	0.639794	0.642331	0.442646
GJC1	7.34025	8.50864	7.97206	20.1235	20.1799	20.3022	0.136966	0.165427	0.0916322	2.52608	2.7544	2.18498
CD96	0.73102	0.543747	0.459566	0.548324	0.57885	0.408085	1.10818	1.41991	1.77537	0.253711	0.130644	0.160106
DZIP1L	4.17583	5.61872	4.25802	7.5559	7.2456	6.87623	10.6833	12.8068	12.8514	1.65464	1.48063	1.28085
NCF2	6.91966	6.5149	6.79032	4.29886	4.09187	4.41752	2.19145	1.83348	3.1384	2.34959	1.99231	2.01545
EVPL	119.867	136.541	108.11	102.986	105.251	106.122	49.1955	49.2421	56.5943	38.6193	37.7124	38.2559
MGC70870	10.4045	10.16	11.4329	9.72727	9.32148	9.75322	2.30351	2.39869	1.8441	3.30928	3.54915	3.20212
NEK2	111.766	96.7064	99.6132	67.4877	65.8791	65.8445	31.4647	35.167	27.8218	32.0448	32.4105	32.445
LINC01534	1.11155	1.16805	0.890994	1.19535	1.01798	1.09163	0.311285	0.289497	0.217626	0.308866	0.35927	0.32963
PPFIA3	14.32	16.3628	15.1094	24.8829	26.0582	24.3831	6.82337	7.49935	6.76933	4.95289	4.71406	4.74667
WHAMMP2	1.91267	2.48714	1.89454	2.07266	2.00601	2.07103	0.062257	0.137856	0.0687241	0.617732	0.685879	0.678096
LDB3	1.12157	1.63124	1.49124	0.800553	0.768473	0.816169	0.249028	0.110285	0.297805	0.419175	0.522574	0.395556
CCDC171	3.88542	3.56456	4.01416	2.55519	2.43516	2.21386	3.0506	2.95011	2.48552	1.15825	1.16491	1.29027
MOXD1	1.60224	1.35937	1.69758	1.61207	1.75651	1.62214	0.373542	0.634136	0.389437	0.430206	0.511687	0.527408
VCAN	10.064	11.0965	10.917	95.1123	98.634	98.175	0.647473	0.799563	0.435253	3.6733	3.21165	3.23979
SPRR2D	0.0400559	0.0302082	0.0937889	1.00892	1.08784	0.948797	0.0124514	0	0	0.0220619	0.010887	0.018836
CMSS1	59.3428	50.4477	50.1864	58.9339	58.903	58.2847	23.8818	24.5383	21.5679	16.0279	17.4518	17.0278
GIGYF1	246.474	337.023	210.509	547.491	576.026	570.4	61.2236	65.702	56.434	84.7396	84.6353	81.5693
NUDT17	3.14439	3.38332	2.72926	1.97397	2.12578	2.25467	1.53152	1.57156	1.43175	1.04794	0.870957	1.00773
PDGFD	2.61365	2.55763	3.18882	9.9137	9.66081	9.60019	0.510508	0.24814	0.526885	0.783196	1.02337	0.838203
GXYLT2	5.10713	4.98435	5.50541	5.7245	6.00806	6.07026	0.323737	0.454924	0.389437	1.66567	1.45885	1.81768
KDM4A-AS1	1.76246	1.82256	1.36932	0.899251	0.808394	0.744755	0.0871599	0.110285	0.148902	0.452268	0.566122	0.555662
ANKRD37	11.3458	10.7944	8.74112	1.08568	1.39722	1.18345	0.672376	0.854705	0.950684	3.22103	3.3423	3.25863
CHST2	2.37331	2.70867	2.96373	6.00963	5.16973	5.89682	1.49417	1.25449	1.45466	0.849382	0.816522	0.894711
FAM53A	1.57219	1.64131	1.97895	2.91708	2.42518	2.44851	2.31596	1.84727	1.37448	0.47433	0.566122	0.61217
ZNF501	4.80671	4.20901	4.9333	5.5929	5.9881	5.18268	2.49028	1.95755	1.11104	1.41196	1.36087	1.66699
RFESD	2.78389	2.5677	1.90391	1.52434	1.69663	1.56092	1.13308	1.2407	0.595609	0.959691	0.729427	0.621588
ZNF420	11.7364	9.868	11.0671	9.5847	9.29154	8.37594	2.15409	2.13676	1.993	3.56299	3.33141	3.51292
ZBTB10	19.357	21.2061	22.1154	24.9049	26.6371	26.0154	10.2475	10.091	8.02927	7.30247	6.19468	6.48901
LZTS1	0.460643	0.372568	0.468944	5.34068	6.07792	5.97844	0.0124514	0.0551423	0.011454	0.0992784	0.10887	0.207196
FZD2	14.9909	15.2753	15.6627	15.4298	14.7307	16.5682	7.32143	9.99454	10.7782	4.96392	4.93179	4.75609
QRICH2	2.02282	2.29582	1.6882	2.1604	2.08586	2.31588	0.361091	0.275711	0.412345	0.573608	0.598783	0.744022
NEMP1	77.0375	74.2014	80.8366	81.0642	82.047	81.4945	13.9456	14.9573	13.8937	24.9299	24.7678	24.4115
FSD1L	9.3831	10.1902	8.56293	8.50999	9.00211	8.57998	5.16734	4.99038	4.08909	2.98938	3.12456	2.88191
TUBB3	132.475	121.789	137.879	89.8703	85.8295	90.3602	8.55412	11.6626	9.01432	39.5018	40.7608	45.1688
TIAM1	31.1735	31.4266	33.9891	21.6917	21.5073	22.9344	0.896502	1.08906	1.09959	10.4242	10.4079	10.0678
PDAP1	879.007	843.05	913.457	1054.36	1026.25	1019.11	151.683	159.582	173.391	275.034	283.986	284.311
LY96	1.3619	1.06736	0.890994	0.976017	0.628751	0.693744	0.0747085	0.0413567	0.0458161	0.364021	0.435479	0.263704
DDIT3	23.633	23.6832	18.392	26.0454	25.0502	25.0054	54.5621	36.2285	17.7194	6.91639	6.96766	7.15768
KIF5A	0.520727	0.735066	0.647143	2.0288	2.48506	1.96901	0.0124514	0	0.0458161	0.187526	0.195965	0.226032
MAGI2	2.55356	3.00068	2.97311	2.63196	3.07389	3.03003	0.983661	0.675493	0.549793	0.937629	0.881844	0.913547
TUBBP5	5.61784	5.61872	5.58982	6.63472	6.49709	6.92724	0.0249028	0.0137856	0.0687241	1.74289	1.7528	1.90244
IGFLR1	4.55636	4.10831	4.02354	3.7286	3.91223	4.07065	2.31596	2.37112	1.93573	1.33474	1.30644	1.43154
LOC100128398	2.53354	4.3097	2.23218	3.03771	3.60284	3.45852	0.647473	0.510066	0.492523	0.94866	1.11047	0.857039
SH3BGR	5.5177	4.78296	4.83951	2.1275	2.22558	2.18325	3.44904	2.8674	2.31371	1.41196	1.54595	1.91186
NNMT	17.2441	13.4829	14.4529	2.71969	3.04395	2.65255	0.473154	0.468709	0.309259	4.68814	5.24752	4.6054
FAM200A	44.3119	39.5324	40.001	37.2202	37.226	38.4212	5.80236	5.40394	4.78778	12.7628	12.8684	14.2494
TBKBP1	8.29157	10.1701	8.42224	10.9116	10.569	10.6306	9.62494	9.23633	8.23544	3.00041	2.63465	3.02318
AP3B2	3.10433	3.54443	3.47957	15.4737	15.5691	16.4458	0.062257	0.110285	0.0572701	0.992784	1.20845	1.06423
ALG1L2	1.14159	1.19826	1.00354	0.723788	0.668671	0.765159	0.0498056	0.096499	0.0343621	0.397113	0.370157	0.310794
ZNF548	13.609	16.2621	13.937	14.0371	14.1319	14.385	5.15488	4.93523	4.50143	5.09629	4.5943	4.43588
LYPD6B	16.7734	14.8322	13.0742	14.7718	14.0521	14.385	13.8709	8.78141	6.31117	4.57784	4.72494	5.11398
ZNF436-AS1	4.87681	6.81698	3.26385	2.98288	3.64276	3.25448	1.00856	1.18556	0.973592	1.54433	1.66571	1.6199
ZNF329	14.6104	15.8392	16.2911	14.4867	15.2996	14.283	2.75176	1.98512	1.72956	4.86464	4.88825	5.35885
NKPD1	1.06148	1.42985	1.00354	0.636056	0.638731	1.04062	0.398445	0.468709	0.320713	0.297835	0.522574	0.310794
RGS6	4.23591	4.11838	3.97665	4.00277	4.47112	4.59095	0.298834	0.206784	0.446707	1.41196	1.18668	1.39386
SYT7	60.3743	60.517	70.8387	109.709	110.66	107.132	4.14632	4.19081	4.52434	20.5286	20.0211	21.5955
PFN4	1.19166	1.15798	1.14422	1.00892	1.06788	1.04062	0.361091	0.427353	0.183264	0.430206	0.326609	0.37672
TUBA3FP	1.14159	1.40971	1.26615	2.57712	2.69465	2.70356	0.0996113	0.0689279	0.0916322	0.375052	0.402818	0.461482
LAMTOR4	183.246	171.854	142.512	134.548	126.159	126.006	46.5434	57.665	56.3194	51.9446	54.5001	55.1989
LGR5	34.2378	34.4675	37.5812	102.405	101.668	104.97	54.0391	77.3922	91.4031	11.0971	12.3894	11.0567
LINC00668	3.78528	3.61491	3.88286	3.04868	3.04395	2.77498	0	0	0	1.29062	1.34998	1.02656
WDR62	45.3333	54.8681	43.6212	80.2637	84.033	83.9328	13.4724	17.163	19.8269	13.8548	17.2994	15.5962
CPSF4	196.835	195.86	188.553	252.01	251.43	258.767	37.0305	40.0057	37.1569	61.0231	64.0045	63.92
TMEM200B	9.75362	10.0493	9.18193	8.80608	8.73265	8.82483	0.112063	0.137856	0.0801782	2.96732	3.0919	3.37165
NPC2	448.536	381.177	369.125	118.394	112.047	115.733	95.9755	115.785	115.376	126.425	127.084	136.646
GFPT2	9.80369	11.5899	10.8514	22.2181	22.7049	22.6487	0.0498056	0.0551423	0.0572701	3.39753	3.61447	3.48466
HOXA10	25.9763	23.8242	26.4954	21.4724	20.6889	19.2616	0.199223	0.192998	0.183264	8.42763	7.89305	8.5233
EFEMP1	16.5531	15.386	16.6663	25.2668	24.2518	23.8832	0.423348	0.206784	0.206172	5.11835	5.73743	4.99154
EGR3	2.23312	1.78228	1.87578	0.866352	1.21758	1.30587	0.0124514	0.0827134	0	0.59567	0.60967	0.715768
SGK1	60.5245	56.006	63.4669	83.3233	84.2726	84.0246	8.59147	10.2702	11.2708	19.1828	19.3244	20.2299
APOO	36.4709	32.7457	33.0324	27.7013	25.6191	26.7193	14.1822	16.4738	16.6885	11.0751	11.0503	11.2639
GEMIN8P4	3.52492	3.35311	2.90746	1.31598	1.90621	1.49971	0.97121	0.923633	0.893414	1.04794	1.13224	1.01714
LOC101929709	5.80811	6.23295	4.89578	5.89997	6.40727	5.56015	3.93465	3.36368	2.46262	2.05175	1.7528	1.73291
PPP1R35	126.927	134.527	108.664	90.4186	85.58	88.2891	21.6156	22.7875	21.0869	40.1195	40.6955	40.2149
SALL4	10.6549	11.3583	11.4235	5.97673	5.9881	5.60096	0.211674	0.0413567	0.137448	3.5299	3.46205	3.94614
CLDN15	19.4071	27.9526	17.773	23.2709	24.7309	22.8936	3.85994	4.14946	4.06618	7.2032	7.4358	6.67737
SMURF2	136.871	135.967	153.364	99.6963	103.434	101.358	22.0265	22.567	21.5336	48.5581	45.5946	45.423
ZNF462	30.7129	36.5318	35.3584	33.6561	35.8288	34.2485	6.68641	5.9278	5.34903	11.4722	11.4095	10.7742
IL11RA	13.1684	15.0537	11.3485	18.8185	20.1699	18.8025	2.30351	2.60547	2.15336	4.48959	4.21325	4.29461
IRX3	50.3603	51.4345	54.6977	36.1894	36.1083	38.0743	0.062257	0.096499	0.17181	17.12	17.0163	17.3009
BSN	1.08151	1.06736	1.04106	3.80537	4.03199	4.49913	0.896502	0.703064	0.755966	0.341959	0.435479	0.273122
SRCIN1	8.18142	11.2576	7.60628	5.71354	6.67673	6.13147	0.610119	0.771992	0.515431	3.03351	2.73263	3.14561
KCNAB2	11.486	11.2576	12.005	11.778	10.9183	12.1405	1.84281	1.94377	1.47757	3.82773	3.61447	4.01207
CCT2	1211.27	1097.7	1209.04	1279.11	1246.17	1249.64	248.356	247.451	277.863	375.405	397.037	387.353
ACOT7	147.977	140.8	155.024	104.5	101.428	107.316	31.4274	33.2508	42.8839	46.7932	49.6119	49.9248
P2RX5	1.67233	1.77221	1.40683	1.48047	1.36728	1.4385	0.373542	0.24814	0.206172	0.485361	0.522574	0.593334
HOXA-AS3	1.18165	1.29895	0.975404	1.67787	1.76649	1.49971	0.0498056	0.0137856	0.011454	0.330928	0.348383	0.461482
KIF6	1.5021	1.44999	1.54752	1.87527	1.95611	1.84658	0.0747085	0.0689279	0.0916322	0.540516	0.511687	0.433228
CLIC6	35.3694	39.1599	40.7982	3.8273	3.35334	4.08085	154.734	194.873	180.195	12.851	12.0301	13.204
AFAP1L2	48.8983	50.7195	54.8196	54.5034	54.0326	54.2447	4.02181	4.16324	4.91378	16.9545	17.1034	16.9524
AHRR	28.68	34.4575	29.7686	114.775	114.193	115.162	7.01014	8.45055	10.1597	9.76237	10.7563	10.1903
LRP12	23.5529	22.8172	25.9889	20.5621	20.9683	21.0368	5.83971	5.8313	5.77283	7.78784	8.187	7.9488
PLAG1	17.4243	19.2426	18.3076	15.9453	17.4952	15.395	0.996113	1.19934	0.916322	6.54134	5.63945	6.01811
B3GAT1	0.961342	0.845829	1.0223	5.15425	5.31943	5.61116	0.0124514	0	0.011454	0.341959	0.35927	0.23545
LDLRAD3	17.2641	15.6881	18.3732	15.8466	16.1779	16.7825	3.66071	4.3011	4.61597	5.48237	5.48703	6.02752
SERPINF2	7.75082	7.32045	8.50665	3.08158	2.98407	2.877	0.871599	1.37856	1.17976	2.53711	2.78706	2.48635
TBC1D32	9.91384	9.61627	9.96976	5.45034	5.60886	5.34591	3.46149	3.03283	2.72606	3.50784	3.22254	3.04202
ASGR1	1.02143	0.876037	0.75969	1.46951	1.23754	1.19365	0.522959	0.606565	0.400891	0.275773	0.228626	0.37672
HOXC11	1.52212	1.51041	1.59441	3.56411	3.59286	3.69317	1.15798	1.17177	0.813236	0.540516	0.457252	0.536826
ARHGEF19	63.5287	72.701	63.7108	69.67	68.2145	67.7013	28.0406	34.1606	33.5603	22.0067	22.3945	22.0005
SLC25A21-AS1	1.62226	2.03402	1.45373	1.78754	1.99603	2.17305	3.43659	2.81226	1.52339	0.452268	0.511687	0.734604
IGSF9B	10.5347	13.0499	10.148	16.2633	17.615	17.2926	1.41946	1.2407	1.07668	3.80567	3.77778	3.6636
PHOSPHO1	0.320447	0.50347	0.440808	5.32971	5.50905	6.36612	0	0	0.0343621	0.187526	0.130644	0.103598
RGMA	2.91407	3.50415	3.0669	1.48047	1.3074	1.60173	0.385994	0.537637	0.859052	0.683918	1.36087	1.12074
CHRNE	0.220308	0.292012	0.234472	0.899251	0.908196	0.928393	0.286382	0.179212	0.103086	0.0992784	0.0653218	0.0847621
KCND1	3.33465	4.40032	3.22634	2.05073	1.88625	2.15265	0.535411	0.454924	0.297805	1.16928	1.19757	1.29968
ADAMTS14	121.44	161.584	96.8276	141.884	156.399	149.145	17.2701	21.5055	16.5396	40.9689	43.4063	42.6918
FAM126A	28.5699	26.7342	28.7088	30.7171	31.0583	29.627	7.62026	8.06456	8.13236	9.45351	9.88536	8.81525
RAB3IP	174.133	171.915	172.656	150.866	151.669	149.563	51.3123	51.5718	42.2883	58.2543	58.1364	57.4687
LOC101927027	5.38752	6.1524	5.10212	7.22691	8.2536	7.52916	2.36577	2.59169	1.74101	1.8532	1.94877	1.78
ZC3H12B	2.20308	2.40658	2.50416	2.27006	2.27548	2.34649	0.448251	0.785778	0.950684	0.904536	0.653218	0.828785
FAAP24	6.04844	5.47775	6.68715	7.41334	7.38533	7.64139	2.98834	3.69453	3.20713	2.16206	1.90522	2.04371
GUCY1B3	7.17001	6.04164	7.21237	11.2077	10.9882	10.9775	0.0871599	0.0551423	0.0916322	2.37165	2.24271	2.24149
WNT10A	5.68794	5.60865	6.0869	15.3311	14.7307	15.293	0.0498056	0.0413567	0.0343621	1.78701	1.93788	2.11905
CALHM2	31.6742	30.1377	32.8261	9.57374	8.87237	10.0491	0.0747085	0.137856	0.0916322	10.6559	10.1793	10.9908
SPEF2	27.0578	29.5537	26.2046	20.5402	21.3975	20.3226	8.09342	8.47813	5.93318	9.12258	9.79827	8.93769
MAFB	2.99418	3.11144	3.40454	2.31393	2.40522	2.28527	0	0.0137856	0.022908	1.11412	0.936279	1.149
FAM229B	5.78808	5.10518	4.27677	3.25704	2.67469	2.97902	2.05448	2.55033	2.17626	1.72082	1.55684	1.82709
HPCAL1	213.598	221.154	221.37	49.7111	48.0046	51.031	39.0601	33.8436	35.5647	72.5063	72.431	75.9091
RUNDC3A-AS1	1.0715	1.12777	1.44435	2.46746	2.4152	2.54033	0.473154	0.454924	0.377983	0.397113	0.424592	0.404974
LINC01270	1.92268	1.88298	1.76323	1.7327	1.77647	1.72416	0.186771	0.413567	0.206172	0.518454	0.642331	0.715768
ZKSCAN1	434.066	487.792	492.326	486.298	499.518	486.845	145.283	152.358	138.204	166.655	151.209	158.854
LOC100505715	2.74383	2.93019	2.59795	1.57917	1.70661	1.57113	0.697279	0.730635	0.595609	0.882474	0.958053	0.951219
LRRC14	77.6083	101.228	64.0015	99.5208	100.301	101.429	16.2242	18.0591	18.8991	27.5222	27.3263	27.1239
HSD17B14	0.370517	0.805551	0.403292	0.164497	0.199603	0.224447	1.86771	1.84727	1.53484	0.12134	0.261287	0.150688
PILRA	0.480671	0.594094	0.243851	1.16245	1.33734	1.02021	0.0747085	0.0275711	0.022908	0.187526	0.0979827	0.160106
MVB12B	17.895	17.7523	17.9231	29.6205	29.192	29.5963	11.3681	10.8768	11.7862	6.17732	6.08581	5.84858
NNT-AS1	14.8307	14.3791	14.3216	8.61965	8.85241	9.09009	10.0234	11.0009	8.62488	5.30588	4.72494	4.69017
DIO3	0.280391	0.422914	0.318882	1.23921	1.03794	1.05082	0.0124514	0.0137856	0	0.110309	0.141531	0.0941801
DSEL	19.1167	17.1482	20.0333	25.3326	26.158	25.0462	0.224125	0.399782	0.458161	6.83918	6.28178	5.9616
GGH	217.854	199.122	155.117	178.677	167.138	178.792	50.3161	65.5366	63.2491	63.7036	64.8645	65.474
WNT11	7.78086	7.06871	8.9287	14.9034	14.5211	15.8133	0.0871599	0.0275711	0.0687241	2.83495	2.68908	2.54286
C8orf44	2.40335	3.4538	2.41975	2.47842	2.50502	2.23426	0.759536	0.634136	0.71015	0.970722	1.0016	0.838203
ITPRIPL1	3.3647	3.64512	3.92975	6.38249	5.94818	6.53956	0.79689	0.827134	0.904868	1.13619	1.38264	1.19609
CENPF	268.965	285.497	310.704	281.213	290.862	282.711	113.582	142.846	96.1565	103.084	95.2827	95.5645
PXDN	0.260363	0.241665	0.121926	0.0548324	0.0399207	0.0714148	0	0	0	0.0882474	0.010887	0.113016
CORO6	1.13158	1.57083	0.656522	2.2262	1.98605	1.95881	0.286382	0.24814	0.297805	0.408144	0.348383	0.386138
TMEM161B-AS1	7.69074	7.92461	6.2651	4.62785	4.50106	4.96843	3.28717	3.43261	2.97805	2.59227	2.61287	2.24149
TNFRSF19	90.4062	85.2878	96.5088	126.641	125.93	125.935	17.4071	19.0379	19.8956	30.7653	30.146	31.7669
ATG9B	1.17164	1.58089	0.919131	0.427693	0.698612	0.703946	0.286382	0.454924	0.240535	0.341959	0.381044	0.527408
KIAA1324L	13.3186	13.0701	14.6123	33.8645	34.3018	33.2691	10.4965	9.27769	8.04073	4.5668	4.51809	4.88795
DEPDC4	1.56218	1.2486	1.29429	0.767654	1.04792	0.999808	0.958759	1.10285	0.813236	0.430206	0.489913	0.480318
DBF4B	31.554	35.3234	30.8096	27.8878	29.5712	27.6988	9.77436	9.98075	9.15177	10.4353	11.9321	10.9908
LRP2	91.4877	97.0689	122.076	105.355	113.534	113.652	7.49575	9.91183	12.2444	38.1339	34.6859	33.3397
CCDC150	5.63787	7.83399	4.62379	11.9864	13.3235	12.7016	2.78912	3.22582	2.58861	1.94144	2.13384	2.10963
BACH2	1.52212	1.94339	1.51	2.96095	3.20363	2.85659	0.0498056	0.0413567	0.0916322	0.728041	0.511687	0.461482
ZNF404	2.24313	2.48714	1.77261	0.822486	0.878255	0.714148	0.547862	0.578994	0.332167	0.937629	0.674992	0.61217
BLVRA	38.5438	34.9106	38.9787	48.5157	46.2481	45.1852	11.5176	13.0549	13.1149	12.2664	13.3801	12.8273
NAV3	4.23591	3.9472	4.34243	3.65184	3.91223	3.8564	0.062257	0.0551423	0.0458161	1.42299	1.3391	1.52572
IPO5P1	6.75944	6.36386	6.65901	6.31669	6.22763	6.17228	4.64438	5.56937	4.62743	2.22825	2.44957	2.10022
ALOX12B	0.660923	0.785413	0.731553	0.99795	0.868275	1.15284	0.0498056	0.12407	0.0458161	0.286804	0.337496	0.122434
CABYR	9.20285	8.96176	9.07876	13.8945	14.0221	14.691	3.98445	4.24596	4.32962	2.97835	3.04835	3.31514
SLC24A3	2.2932	2.01388	2.39162	3.56411	3.12379	2.8668	0.136966	0.110285	0.148902	0.628763	0.783861	0.885293
PTTG1	133.586	118.829	123.351	114.205	110.471	110.764	24.6662	33.623	35.6564	41.4763	42.8946	44.6131
RNF150	0.240335	0.342359	0.375156	3.48734	4.24157	4.39711	0	0.0137856	0.0343621	0.0772165	0.119757	0.131852
ST3GAL4	120.208	108.608	113.86	61.9167	59.5118	60.876	2.54009	2.71576	3.06968	39.0936	37.4512	41.1567
ADAMTS7	4.28598	4.66213	3.47957	4.16726	4.72062	4.41752	1.56888	2.3849	2.9895	1.26856	1.49151	1.5163
NR2F1-AS1	20.078	20.6322	19.7895	13.5875	12.8545	12.9363	0.286382	0.151641	0.0916322	7.19217	6.48863	7.1671
SOBP	23.4127	25.2842	26.561	10.1988	9.32148	10.2633	2.07939	1.99891	2.31371	8.7034	9.1886	8.07123
PROX1	13.2485	16.0707	15.4377	8.45516	9.24164	8.6922	7.20937	7.54071	7.61693	5.76918	4.82292	4.85969
LOC642366	1.42198	1.38958	1.05981	1.15148	1.3573	1.04062	0.0124514	0	0.011454	0.430206	0.435479	0.4709
PRKAR2A-AS1	1.27178	1.28888	1.09733	1.12955	1.19762	1.31607	0.771987	0.785778	0.595609	0.463299	0.413705	0.386138
AMOTL1	41.6882	42.5835	48.7702	36.5184	38.3039	37.0541	3.59846	4.02539	2.76042	15.4433	14.6321	15.8882
SNRK-AS1	0.871216	0.976731	0.684659	1.22825	1.39722	1.17324	0.124514	0.179212	0.274897	0.264742	0.337496	0.273122
ZNHIT1	281.503	250.396	220.329	222.477	211.081	211.959	66.0547	82.8926	80.5562	84.4638	86.9977	89.1038
KCNJ2-AS1	1.28179	1.2486	0.834721	0.81152	0.818374	0.938595	0.846696	1.06149	1.01941	0.419175	0.370157	0.37672
SLFN12L	0.751048	0.694788	0.909752	1.28308	1.3573	1.4589	0.70973	0.59278	0.76742	0.253711	0.261287	0.301376
STAG3L5P	0.670937	0.775343	0.694038	1.20631	1.4571	1.22425	0.485605	0.317068	0.309259	0.198557	0.261287	0.28254
TMEM145	0.721006	0.976731	0.75969	2.23716	2.42518	2.3975	0.0871599	0.12407	0.125994	0.275773	0.228626	0.348466
LRRC69	1.12157	1.8427	0.984783	0.943117	0.968077	1.28547	0.249028	0.317068	0.297805	0.518454	0.457252	0.395556
LOC283140	1.09152	1.43992	1.0223	0.614123	0.968077	0.948797	0.473154	0.358425	0.515431	0.375052	0.370157	0.489736
CROCCP3	9.4532	12.8788	7.27802	7.5888	9.12188	8.71261	2.01713	2.83983	2.15336	3.65124	3.15722	3.48466
GKAP1	3.97555	3.8163	3.78907	3.71764	4.00205	3.74418	4.28328	4.41138	3.53929	1.19134	1.29555	1.54455
GINS4	62.2669	62.541	64.7894	42.7912	42.3159	41.543	13.8958	17.2733	19.9071	21.2897	22.3618	22.3678
MSX1	2.32324	2.41665	2.87932	16.7568	16.5571	17.2212	0.448251	0.523852	0.607063	0.672887	1.06692	0.913547
MEPCE	232.505	247.234	260.048	414.05	410.285	414.543	57.4757	57.6788	57.9459	82.6217	86.9433	88.162
CLCA4	0.480671	0.422914	0.656522	1.91913	1.82637	2.16285	0.0373542	0.0275711	0.0572701	0.187526	0.195965	0.160106
TRAPPC2B	3.50489	3.16179	2.85118	2.85128	2.74455	2.78518	1.22024	1.4337	1.17976	1.07	1.15402	1.09249
TONSL	143.3	170.948	140.749	167.612	174.932	180.486	27.3308	33.2094	36.6872	51.018	55.2078	52.4395
KCTD7	8.50187	9.53571	8.29094	6.81018	7.69471	7.34552	2.88873	2.44005	2.51989	3.23206	2.98303	2.96667
TBC1D31	25.5957	24.2672	25.4637	26.177	26.4175	26.1684	8.87786	9.47069	8.76233	9.10052	8.95997	8.2125
LCK	17.6246	18.0041	19.0579	4.28789	3.93219	4.29509	5.49107	7.69235	7.80019	6.35381	5.63945	7.08234
LOC101926941	1.19166	1.62117	1.06919	0.460592	0.489028	0.734552	0.112063	0.110285	0.0801782	0.628763	0.370157	0.357884
C5orf34	9.83373	9.76731	9.44454	11.8767	11.3674	12.0691	2.49028	2.4814	2.61152	3.5299	3.46205	3.16445
GPR153	34.0275	38.2637	37.2998	11.7122	11.6269	11.7426	5.92687	4.79738	6.79224	11.5935	12.3894	14.3813
SYN2	0.480671	0.976731	1.00354	4.14533	4.6807	4.37671	0.821793	0.758206	0.801782	0.253711	0.2504	0.357884
APBB3	13.1484	18.286	9.80094	21.0666	23.0941	23.3628	5.3292	4.89388	3.81419	4.5668	4.94268	4.93504
EPHA4	74.4339	72.6406	89.906	118.504	125.401	119.967	2.46538	2.20569	2.02736	27.809	27.261	28.028
PPP2R2B	20.9392	18.7693	20.7649	10.9226	10.6089	11.5488	7.93155	9.5534	9.64429	7.36866	7.53378	6.31006
BAMBI	41.518	40.489	42.6552	68.0251	66.9071	71.3638	9.97358	7.84399	8.86541	14.1417	14.0224	15.5774
ICA1L	4.95692	5.38712	5.46789	12.6882	12.6249	12.0385	4.61947	3.68075	2.64588	1.6767	2.04675	1.82709
LOC100506606	4.94691	5.86039	3.60149	3.7286	4.29147	4.36651	2.35332	2.41247	1.58066	1.75392	1.62216	1.68582
DLX6-AS1	0.710992	1.28888	0.750311	1.54627	1.77647	1.57113	0.0124514	0	0	0.308866	0.337496	0.320212
AKR1E2	5.49767	5.67914	4.86764	5.11038	5.75856	5.34591	1.12063	1.4337	0.76742	1.91938	1.95965	1.76117
GNA15	16.7934	16.0707	17.7636	14.7389	15.2896	15.6909	0.70973	0.813349	1.01941	6.55237	5.2584	5.98985
TMEM71	3.16442	3.62498	3.41392	1.6998	1.31738	1.37729	0.0373542	0.0137856	0.022908	1.11412	1.23023	1.24318
SLC6A9	61.8563	69.9017	66.6276	40.5211	40.3997	41.3186	84.819	51.5856	40.5358	22.6906	24.9311	22.1511
OBSL1	160.484	188.771	164.806	162.271	165.611	172.253	25.5503	29.0048	25.8975	60.4826	59.6061	60.8592
ADAM23	35.1891	33.1283	36.5589	7.41334	8.2536	8.14129	0.298834	0.59278	0.320713	12.123	12.3894	12.4223
SHROOM4	0.440615	0.342359	0.59087	0.855385	0.908196	0.918191	0	0	0	0.165464	0.195965	0.122434
PRIM1	44.2317	40.2373	41.3609	36.3539	37.2959	36.493	20.9059	22.0431	19.2313	14.8918	14.5994	14.8334
PANX2	8.71216	9.49544	9.09752	11.8877	12.4353	12.0589	0.697279	0.813349	0.675787	3.27619	3.05924	3.28688
FREM2	8.03121	8.44822	9.73529	17.0858	18.1939	18.8127	10.1977	11.2766	9.90773	3.22103	3.17899	2.84424
ZNF528	13.2084	14.1676	11.6204	7.54494	7.50509	7.59038	0.958759	0.813349	0.675787	4.33516	4.53986	4.88795
ASUN	107.65	100.19	114	56.1045	54.9009	53.3367	35.8476	34.3123	37.2027	38.2994	38.2132	37.1069
NSMCE2	47.5364	41.788	38.4065	50.5226	48.9028	47.4501	26.9947	31.8998	25.027	14.9028	15.7643	14.4661
KRT23	901.609	792.602	887.571	823.616	790.11	793.898	84.8937	83.7887	71.496	292.43	301.003	318.903
FOXP1	107.971	110.562	127.647	50.1058	50.5795	50.5821	63.7263	61.5939	59.8702	41.8293	40.1947	40.3938
NACAD	2.0028	1.85277	1.8195	1.80947	1.98605	2.15265	0.373542	0.358425	0.492523	0.650825	0.631444	0.725186
SCARNA12	2.21309	2.89998	1.47249	2.31393	2.34534	2.57093	1.70584	2.45383	1.993	0.794227	0.783861	0.75344
DDX12P	27.4083	39.18	20.9524	46.8598	50.2302	49.113	9.03972	10.9733	9.48393	10.1264	11.1591	9.70996
ATP5J2	177.297	170.143	141.527	121.465	114.722	120.14	30.2694	37.5105	43.7429	55.4635	56.7211	60.9816
GBAP1	2.59362	3.26248	2.09149	2.03977	2.10582	1.96901	2.04203	1.94377	1.21413	0.849382	0.892731	1.07365
ST3GAL2	10.4846	11.6704	11.3109	4.94588	4.70066	4.58075	7.23427	8.24377	9.67865	3.70639	4.28946	3.88964
NDUFB9	288.202	265.449	203.663	220.108	194.504	199.696	179.886	228.399	195.154	86.4604	90.1985	92.3718
MATN3	9.27294	8.28711	8.88181	29.763	29.8906	28.9332	2.07939	1.77834	1.59211	3.24309	2.91771	3.23979
SIX1	34.0676	32.8161	37.5062	29.6534	29.4714	30.943	0.286382	0.275711	0.435253	12.2885	12.2805	12.6295
MAPK8IP1	26.6071	28.3856	28.5118	16.5375	17.3356	17.1498	15.6888	17.356	17.4788	9.97196	9.91802	9.87007
SLC22A4	2.05287	1.89305	2.28845	4.27693	4.40126	4.72358	0.286382	0.317068	0.286351	1.01485	0.642331	0.56508
GRIP1	11.9066	13.0097	13.6463	22.6567	22.7348	21.8733	0.846696	1.21313	0.904868	4.54474	4.36567	4.84086
FBF1	15.8021	20.5013	14.6029	16.3291	17.9643	17.9149	7.22182	9.1674	6.66624	5.94567	6.14025	6.07461
STX1A	28.5599	36.1793	25.0135	16.2085	15.5491	16.7315	3.26227	3.19825	3.43621	10.8103	10.691	10.5387
SULF1	2.98417	2.74894	3.52646	1.19535	1.01798	1.13244	0.0747085	0.110285	0.0687241	1.07	1.21934	1.01714
PRKACB	26.0864	24.5895	29.6185	28.6883	27.2758	27.8212	4.80624	4.14946	3.95164	9.78443	9.27569	9.61578
LOC100506100	9.48324	8.60933	7.25926	6.86502	5.85836	5.7642	0.821793	1.22692	1.2714	3.14381	2.88505	3.0326
NLGN2	31.6842	39.3008	32.6573	29.785	31.7769	31.902	4.20858	5.69344	7.30767	13.1378	11.4857	12.4223
MB21D1	30.8631	28.3151	31.1379	14.6622	13.8824	14.8645	6.27551	6.41029	5.95609	10.7882	11.3007	10.1997
PSD	1.56218	1.86284	1.3318	1.9301	2.20562	1.9078	0.410897	0.496281	0.183264	0.650825	0.522574	0.527408
FRMD6	40.7369	36.3706	42.9084	44.8748	46.5276	46.7971	5.98913	7.03064	7.80019	13.8438	14.8063	14.2871
SETBP1	3.08431	3.35311	4.03292	7.93973	8.95221	9.91646	0.298834	0.24814	0.148902	1.31268	1.16491	1.27143
FGFR1OP2	112.127	108.548	98.0657	59.6906	60.6894	58.958	25.7744	25.5309	25.8403	39.3253	38.5725	36.2782
UBE2C	136.13	121.024	130.601	115.707	114.842	119.263	25.5752	31.4862	30.903	45.6901	47.6087	45.6397
CERS4	3.27457	3.0611	3.14193	2.78549	2.73457	2.55053	3.71052	5.77615	5.81864	1.26856	1.06692	1.06423
TPRXL	6.36889	6.33365	7.01541	10.2646	9.84045	10.7632	0.273931	0.206784	0.217626	2.36062	2.32981	2.38276
ANKDD1A	1.74243	1.70173	1.8664	1.43661	1.37726	1.49971	0.485605	0.413567	0.366529	0.683918	0.60967	0.61217
MSTO2P	3.17443	5.15553	2.63547	5.23101	4.92022	4.62156	1.18288	1.10285	1.40885	1.3568	1.32821	1.25259
VAX2	0.410573	0.443053	0.412671	1.82044	1.71659	1.53032	0.062257	0.151641	0.0801782	0.187526	0.174191	0.0941801
MAGOHB	37.2921	35.4141	29.8155	21.8781	21.7368	21.8223	15.8631	18.0453	15.1422	12.0127	11.8559	13.0628
NKX2-8	1.83256	1.76214	2.16652	2.64292	2.52498	3.45852	0	0	0	0.761134	0.60967	0.70635
TRPS1	35.2192	37.9616	43.0772	30.739	32.4555	32.3815	22.425	25.1725	22.0948	14.616	14.3599	12.9968
ATP6AP1L	3.81533	4.56143	3.34826	2.62099	3.02399	2.83619	3.00079	2.35733	1.77537	1.36784	1.27377	1.59164
SNHG6	113.729	105.92	83.7629	130.117	125.291	131.413	70.8112	78.0263	71.0951	36.4462	35.154	37.964
PRRT3-AS1	2.07289	1.99374	1.73509	1.21728	1.14772	0.887584	0.560313	0.275711	0.366529	0.772165	0.664105	0.65926
LOC100506124	0.98137	1.20833	0.787827	1.30501	1.3074	1.34668	0.535411	0.730635	0.515431	0.35299	0.337496	0.386138
ETV5	80.7728	81.8239	91.9131	88.0718	87.6359	87.2383	130.316	136.684	133.199	29.7725	32.0077	30.2601
C8orf59	106.639	103.624	69.4038	54.1525	50.2302	48.8477	30.7176	43.5073	36.9965	33.4237	33.5101	34.2062
ADAMTS15	3.46484	4.15866	3.96727	0.866352	1.24752	0.969201	1.02102	0.951204	1.30576	1.34577	1.36087	1.48804
NAIP	1.39194	1.50034	1.20988	1.43661	1.57687	1.65274	0.759536	1.00635	0.778874	0.507423	0.544348	0.433228
SUSD4	5.82814	6.45448	6.89348	9.29958	9.4113	8.89625	3.59846	4.53545	4.9825	2.36062	2.16651	2.42043
MID1	104.065	111.599	122.554	94.4653	98.2149	96.2876	43.2064	43.7003	48.2444	41.0792	40.1729	41.3074
CDK5R1	8.76223	10.5225	9.27572	7.39141	7.22564	7.83523	1.70584	1.7232	1.72956	3.57402	3.5927	3.18329
SOD3	9.8838	9.46523	10.0073	5.17618	5.08989	5.58056	2.75176	3.47396	4.50143	3.40856	3.44028	3.79546
C7orf61	3.17443	3.9472	3.23572	2.61002	2.69465	2.66275	0.0373542	0.0275711	0.022908	1.36784	1.30644	1.08307
PDZD4	0.961342	1.26874	1.10671	2.45649	2.65473	2.59134	0.0871599	0.12407	0.0916322	0.463299	0.304835	0.442646
LOC100133669	2.35329	2.48714	2.15714	2.32489	2.22558	2.22406	0.149417	0.165427	0.103086	0.959691	0.7512	0.828785
S100A4	1682.38	1554.29	1378.83	1195.86	1108.44	1158.62	43.829	62.3935	98.7337	556.102	578.152	545.397
GLUD1P3	4.32604	5.59858	2.86056	5.41744	5.52901	5.45813	2.77666	2.32976	2.40535	1.47814	1.62216	1.55397
FXYD6	2.69376	2.75901	3.32951	2.69775	2.39524	2.77498	0.0124514	0	0.011454	1.12515	1.12136	0.951219
ZC2HC1A	23.1022	21.035	20.9243	17.3819	17.8146	17.466	7.12221	7.84399	5.23449	8.0967	7.55555	8.04298
PRR7-AS1	2.37331	2.86978	1.78199	0.921184	0.798414	0.703946	0.597668	0.606565	0.652879	0.860412	0.86007	0.838203
DCBLD2	841.485	806.901	878.286	293.814	290.513	298.922	20.3082	21.795	24.5116	310.543	303.441	306.829
DFNB59	1.08151	1.52048	0.684659	1.48047	1.48705	1.32628	1.51907	1.64048	0.927776	0.275773	0.413705	0.508572
SH3PXD2A	113.629	129.966	119.328	85.8017	88.6339	86.6262	30.3939	28.8394	29.517	46.1644	42.764	43.5112
CKS1B	135.83	117.52	108.007	75.0765	70.8393	74.6897	35.8601	43.2453	36.8476	42.0278	44.2555	45.6208
DSE	10.2143	9.56592	9.93224	12.8417	13.593	13.6912	1.17043	1.41991	1.38594	3.50784	3.93019	3.40932
CTSV	19.7876	18.7492	18.8422	21.9878	21.3775	21.1082	15.3401	18.5416	16.7687	6.83918	7.42491	6.6962
CYP4X1	41.0473	39.8144	40.7231	35.8494	35.9985	37.7172	10.1354	15.1366	15.5889	14.4615	15.22	14.7486
RASA3	10.4446	11.2979	10.1011	10.6485	10.8185	9.41655	4.00935	3.8186	4.28381	4.09247	3.67979	3.8708
CCDC30	2.35329	2.68853	1.93205	1.42564	1.55691	1.66295	0.311285	0.24814	0.332167	0.71701	0.881844	0.951219
ZNF888	9.20285	8.92148	10.0729	9.36537	9.40132	9.04928	0.273931	0.537637	0.332167	3.54093	3.42939	3.35281
LENG8-AS1	2.56358	3.74581	1.60379	2.61002	3.01401	2.63215	0.846696	0.992561	0.458161	0.926598	0.925392	1.0454
LOC101927415	0.821146	1.26874	0.468944	0.888285	0.858295	0.765159	0.323737	0.261926	0.217626	0.253711	0.391931	0.291958
C4orf48	38.6239	36.9446	34.0079	28.14	25.4794	29.3617	4.42025	5.9278	6.84951	12.2885	13.3365	14.532
RBM11	3.01421	2.84964	1.96957	1.35984	1.50701	1.39769	0.734633	0.730635	0.721604	1.03691	0.958053	0.875875
PRRT3	5.16721	5.25622	5.28031	5.34068	4.69068	4.84601	2.15409	2.01269	1.77537	1.89732	1.87256	1.9872
MIR210	1.15161	1.75207	0.619007	0.0328994	0.0499009	0.0408085	0.0747085	0.0137856	0.0458161	0.408144	0.479026	0.404974
TAF6	219.937	229.099	235.673	247.294	249.524	250.391	49.3947	49.7659	52.8832	80.0956	86.1812	84.8845
NIPBL-AS1	13.1484	15.7385	12.2863	19.9809	20.9384	20.1798	13.7464	11.6212	11.0646	5.0301	5.01889	5.05747
SV2C	1.49208	1.72187	1.72572	5.54904	5.34937	5.7642	0.585216	0.758206	0.572701	0.628763	0.685879	0.499154
ZNF816	7.70075	6.7767	6.95914	5.36261	4.94018	4.76439	0.585216	0.661707	0.687241	2.40474	2.51489	2.95725
TMC8	7.32022	9.22356	5.39286	2.13846	2.54494	1.89759	1.19534	1.48884	1.2943	2.58124	2.61287	2.87249
MAFA	0.610853	0.463192	0.375156	0.943117	0.908196	0.938595	0.0249028	0	0.0687241	0.176495	0.130644	0.226032
POMT1	42.0888	48.2425	38.9974	47.8029	47.6853	48.2662	21.3168	20.0029	21.3503	15.3992	16.0147	16.1707
POP7	123.512	112.163	109.658	147.389	141.629	142.728	36.0842	36.4215	39.3217	40.8696	41.991	44.2929
PITX1	51.2515	50.6893	50.102	64.2526	64.3322	67.0279	0.298834	0.303283	0.251989	17.3186	18.5732	20.1357
GTF2IRD1	66.4828	71.1503	73.8963	64.9983	67.5558	65.8547	32.7472	32.2582	30.6739	26.2426	25.4755	26.2386
FOXRED2	26.2867	25.1835	28.1273	41.2998	40.1402	43.1346	29.9083	33.1405	30.8686	9.47557	10.3862	9.47451
ST6GALNAC5	11.436	10.8447	10.8608	0.570257	0.538929	0.714148	0.0747085	0.0413567	0.0916322	3.98217	3.95197	4.28519
PTBP2	27.1279	29.3926	25.5762	18.654	18.4733	19.6391	7.76968	8.53327	6.86096	10.347	9.88536	10.0396
ZNF623	45.8039	48.9977	51.4807	55.5781	54.6913	53.4591	14.4436	11.318	10.973	18.532	17.8437	17.574
CENPH	38.8042	35.4141	38.3409	57.1792	55.0806	56.4075	13.9456	15.6466	17.078	14.1086	13.576	13.8351
IRS2	35.7098	37.8609	41.4266	50.2265	51.0785	54.5507	4.8934	5.95537	5.72701	15.0572	12.8466	14.5508
PCMTD2	80.5625	87.7648	79.5142	68.9901	67.6656	66.2934	48.2368	47.8911	46.469	30.9197	30.5053	30.1188
DLX2	1.17164	1.05729	1.64131	3.73957	3.80245	4.21347	0	0.0413567	0.0801782	0.485361	0.511687	0.433228
FAM212A	0.640895	0.765274	0.50646	3.12545	2.78447	2.92801	0.199223	0.289497	0.125994	0.297835	0.239513	0.169524
ZNF546	3.04425	3.29269	2.81367	0.986983	0.808394	1.17324	1.03347	0.771992	0.675787	1.2134	0.936279	1.23376
SLC25A12	18.9464	16.5339	19.4331	21.1105	21.2977	21.6183	8.49186	7.9267	6.16227	6.23247	6.89145	7.20477
HLTF	139.875	132.07	155.652	101.955	100.83	98.0015	33.1208	31.0589	29.895	53.6103	53.3026	51.4223
LIN7B	4.32604	4.97428	3.36702	4.88008	4.531	5.70298	1.73075	2.35733	2.00445	1.47814	1.62216	1.59164
ZNF589	20.9092	24.1162	20.2865	19.9371	21.5372	19.4656	9.08953	9.89804	7.6971	7.55619	8.69868	7.93938
FHDC1	52.7436	59.933	58.0741	63.3863	64.9809	63.651	38.6616	39.344	36.4811	21.0029	21.7957	20.4936
CHORDC1	101.131	94.461	97.8031	50.1058	51.1783	51.2452	24.3176	24.4005	30.3188	36.3248	39.1495	33.3021
DNAH10	0.630881	0.83576	0.731553	1.21728	1.70661	1.10183	0.423348	0.565208	0.412345	0.308866	0.261287	0.244868
COX17	85.5194	84.4016	67.3123	49.3492	44.3419	48.7967	18.4779	22.2913	24.9469	28.89	29.569	29.6008
LOC100130950	1.12157	1.57083	0.787827	1.65594	1.66669	1.81598	0.298834	0.413567	0.412345	0.375052	0.446366	0.4709
HOXC13	2.63368	2.44686	2.90746	10.5059	10.4492	11.0285	0.124514	0.12407	0.0572701	0.992784	0.881844	1.09249
SGK494	13.8493	18.9909	10.7576	10.1988	12.4453	12.518	4.3829	4.25974	2.88641	5.84639	5.20397	5.15165
ZNF285	6.73941	6.92774	7.7282	6.0206	5.24957	5.71319	2.06693	2.01269	2.18772	2.51505	2.97214	2.46752
FBXO41	42.0687	48.756	41.5579	41.5301	43.1642	43.1856	12.7876	13.372	11.8893	16.8001	16.08	16.3497
CIT	95.263	110.874	108.851	100.99	105.85	102.817	30.0203	33.1957	25.6227	40.7703	37.4947	38.8775
C6orf15	1.88263	1.87291	2.01646	0.18643	0.449108	0.234649	0.124514	0.179212	0.22908	0.59567	0.86007	0.696932
LOC100507437	2.69376	2.49721	2.62609	1.65594	1.58685	1.49971	1.17043	1.1442	1.11104	1.08103	0.96894	0.866457
NDUFAF6	21.6803	20.6523	19.1704	24.7294	23.5033	23.7505	13.6343	15.6191	13.825	7.85402	7.20717	7.91112
L3MBTL4	4.70657	4.20901	5.13963	13.8945	13.8126	14.0483	5.37901	5.55558	5.63538	1.88629	1.77458	1.59164
MRPL13	135.028	119.353	101.808	79.0464	76.5579	77.1076	36.9558	46.416	45.7359	44.3443	44.8543	43.9162
NIN	109.553	120.792	104.922	135.173	139.283	138.881	19.337	22.6359	21.9459	41.8513	42.6225	40.8836
F8	3.34467	3.13158	3.62963	7.01855	6.7466	6.37632	0.996113	1.26827	0.950684	1.31268	1.11047	1.35619
ZNF287	8.40173	7.19962	7.39994	7.32561	6.83642	7.50876	4.09651	5.27987	4.45562	2.66948	3.01569	2.91958
HOXC9	1.33186	1.29895	1.08795	4.28789	3.63278	3.77478	0.0249028	0.0551423	0.022908	0.617732	0.370157	0.404974
POU2F2	1.94271	2.68853	2.03522	3.34478	3.86233	3.82579	0.236577	0.317068	0.366529	0.904536	0.86007	0.734604
STX18-AS1	1.57219	1.76214	1.51	2.18233	2.71461	2.32608	2.04203	1.61291	1.61502	0.772165	0.555235	0.489736
UBE2S	317.403	293.553	298.436	351.212	337.27	365.746	86.0517	90.8193	93.9574	112.196	112.201	116.877
PTP4A3	11.7164	10.9656	11.8737	30.5307	29.1521	30.2493	48.8967	58.3957	48.2902	4.41237	4.16971	4.39821
ZNF37BP	22.5315	30.8728	20.9243	21.3298	23.8127	22.7201	8.8156	9.4569	8.38435	9.89474	9.61319	8.4197
CHRM3	5.98836	6.5451	7.35305	7.18304	6.77654	6.97825	7.34633	7.00307	7.00986	2.55918	2.35158	2.5617
PRSS35	2.50349	2.43679	3.02938	4.90202	4.92022	4.70318	0.697279	0.344639	0.366529	1.15825	0.86007	0.979473
TMEM180	15.1211	15.6076	15.4095	11.0761	10.7786	12.1609	10.7456	11.4282	11.0989	5.09629	6.4342	5.82975
ARL17A	7.41034	10.3211	6.53709	6.64569	7.34541	6.83542	2.6895	3.17068	2.66879	3.3865	2.80884	2.93842
RHEBL1	2.07289	2.34617	1.96019	2.94998	2.30542	2.65255	0.211674	0.427353	0.217626	0.860412	0.740314	0.80053
ARHGAP28	4.59642	4.24928	4.52062	3.10351	3.14375	2.99942	0.0996113	0.179212	0.137448	1.65464	1.73103	1.64815
LPAR6	7.77085	7.04857	5.76802	9.62857	10.2297	10.6612	7.90665	10.5322	10.4919	2.81289	2.42779	2.51461
HOXA3	17.4744	19.0614	17.0883	21.4833	22.7248	21.7917	0.149417	0.151641	0.0801782	6.2766	6.39065	7.5344
GNAL	5.02702	5.40726	6.19007	10.1221	9.44124	9.6308	0.410897	0.399782	0.423799	1.88629	2.24271	2.13789
SLC2A1-AS1	3.57499	3.71561	3.03876	1.01988	1.2575	1.07122	0.311285	0.192998	0.297805	1.07	1.39353	1.43154
DNAJA1	759.58	690.096	814.538	534.682	527.183	522.501	120.368	127.103	164.423	287.047	297.552	269.703
PTPRG-AS1	4.75664	4.03783	4.06106	5.53807	6.05796	5.85602	1.10818	1.48884	0.870506	1.58845	1.70925	1.55397
RPS10P7	1.73242	1.7118	1.5569	1.04182	1.11778	1.13244	1.02102	0.96499	0.629971	0.816289	0.60967	0.461482
IFT22	130.542	118.265	125.546	167.743	162.168	166.519	23.0974	24.5383	23.538	46.6719	46.6398	48.013
MED30	31.8445	27.9627	27.3957	20.6828	19.4414	20.2512	9.94868	10.8492	9.87337	11.5604	10.212	11.1698
SSC4D	0.73102	0.714927	0.609628	0.976017	0.888235	0.907988	0.323737	0.317068	0.526885	0.209588	0.293948	0.273122
SMA4	1.61225	1.98367	1.59441	2.55519	2.29544	2.21386	0.846696	0.882277	0.607063	0.661856	0.696766	0.602752
EFCAB7	18.4758	17.0676	14.828	12.1728	12.7048	12.3344	6.6615	7.51314	5.17722	6.37588	6.0967	6.56435
RYR1	9.49325	8.64961	9.83845	21.9439	21.2278	20.996	0.597668	0.565208	0.71015	3.47474	3.49472	3.61651
GABRR1	2.10294	1.59096	2.15714	1.60111	1.70661	1.48951	0.0249028	0.0137856	0	0.739072	0.816522	0.65926
MAST1	2.21309	2.29582	2.27907	1.963	2.1657	2.20366	0.635022	0.675493	0.733058	0.860412	0.870957	0.838203
EGF	4.70657	4.62185	4.84889	3.03771	3.03397	3.09124	2.51518	2.27462	1.61502	1.96351	1.70925	1.69524
ZCCHC4	24.5743	23.1596	22.6406	15.6053	15.4792	16.0785	8.56657	8.45055	7.03277	8.93505	8.54627	9.17314
KLHL17	19.2969	28.6474	15.8222	15.3531	16.6968	16.7927	7.4833	8.82277	8.83105	7.98639	8.30675	7.86403
ARL6	13.4388	13.1808	11.3203	8.00553	8.36338	7.52916	4.00935	4.59059	4.06618	4.31309	5.11687	4.94445
TNNT1	11.6362	12.1638	12.2957	12.3154	10.8085	11.5284	0.0373542	0.0413567	0.0801782	4.7433	4.28946	4.64308
COX10-AS1	6.52911	7.46142	6.03063	4.41949	4.27151	4.38691	3.33698	3.08797	3.16131	2.37165	2.60198	2.61821
SH2B2	7.5906	7.5017	8.11274	8.10423	7.38533	8.77382	1.84281	1.91619	2.06172	3.01144	2.87416	2.91958
LOC100270804	0.991384	1.14791	0.637764	1.53531	1.49703	1.33648	0.635022	0.59278	0.400891	0.364021	0.228626	0.461482
YPEL1	3.42478	4.12845	3.48895	3.81634	3.69266	3.90741	0.846696	1.11663	0.950684	1.3899	1.30644	1.49746
CCDC28B	12.4273	11.3079	12.1926	5.7903	5.48909	5.85602	2.96344	3.55668	4.21508	4.48959	4.85559	4.30403
ZNF32	23.3426	21.1659	17.9418	9.35441	9.04203	9.00847	17.1954	18.8449	16.07	7.74371	7.9366	8.06181
MAP4K2	34.6784	35.5047	35.3678	30.2017	29.4116	31.5756	13.0366	14.1991	16.4365	12.8179	13.7393	13.6184
FIS1	243.159	223.178	210.519	242.381	230.282	239.944	91.6175	100.097	98.9284	84.1329	85.8655	87.7947
LOC100130093	2.69376	3.04096	2.83242	2.08363	1.90621	1.85679	1.25759	1.54398	1.25994	1.10309	1.0016	1.15841
GOLIM4	82.2148	75.7118	89.3996	85.5714	83.6538	85.2183	59.7792	59.7604	70.1559	32.5523	32.4758	29.1958
COPS6	445.362	404.085	433.37	500.653	483.729	495.813	89.0649	99.0218	108.871	159.077	161.9	167.791
CHD5	5.4476	7.32045	7.2874	7.66557	7.48513	7.49856	0.0871599	0.12407	0.0801782	2.91217	2.31892	2.41101
SMIM3	75.966	70.1031	69.1599	30.5307	28.4135	30.4533	52.3831	53.0331	60.2482	27.5884	27.2718	27.2463
ZNF818P	6.11854	6.53504	5.86181	3.39961	3.40324	3.65236	0.0249028	0.0137856	0.0458161	2.57021	2.15562	2.34508
ZNF860	22.0508	22.4346	22.7532	13.8836	14.2417	14.4156	3.88484	3.87375	4.35253	8.78062	8.76401	8.15599
NUDT6	9.66349	9.23363	8.40348	10.3304	10.1299	10.1409	10.4094	13.3306	9.16322	3.48577	3.39673	3.56001
AKT3	4.56637	5.08504	5.58044	8.1152	8.79253	7.87603	0.0498056	0.0551423	0.0572701	1.9966	1.93788	1.89302
EFEMP2	5.00699	5.43747	4.45497	4.33176	4.05195	4.49913	0.373542	0.303283	0.194718	1.86423	1.8399	1.99662
RHPN1	118.946	172.66	89.1557	117.966	121.149	122.925	23.9316	26.0409	30.2157	48.139	50.08	47.5798
FBXO15	2.08291	1.99374	1.77261	1.45854	1.43714	1.47931	0.161868	0.137856	0.0343621	0.772165	0.772974	0.696932
CD86	0.140196	0.261804	0.328261	1.42564	1.32736	1.49971	0	0	0	0.0661856	0.119757	0.0941801
CBX3P2	1.0014	0.946523	0.909752	2.56616	2.47508	2.4077	1.83036	1.2407	1.22558	0.341959	0.424592	0.32963
ITIH4	3.62506	5.54824	2.74801	5.49421	6.02802	5.83561	2.76421	2.35733	2.02736	1.6767	1.64393	1.25259
ZNF618	29.7315	33.5915	36.1369	77.6646	79.0529	79.4031	45.5971	52.5782	47.3509	13.1709	12.2587	12.7426
ENO3	2.82394	3.9472	2.37286	3.926	4.37131	4.07065	1.84281	1.57156	1.48902	0.94866	1.40442	1.15841
ZNF594	8.75222	10.301	7.76572	11.8219	13.7527	12.0793	2.07939	1.75077	1.48902	3.3534	3.48383	3.46583
MAP2	11.6863	11.5999	12.7272	12.743	12.2956	12.0385	24.8157	31.0175	28.1884	4.68814	4.60519	4.5489
SNORA67	1.56218	1.73194	1.22863	1.38178	1.18764	1.12223	0.784439	0.551423	0.309259	0.617732	0.631444	0.489736
SDR16C5	54.9267	50.7095	46.3036	50.5006	51.0186	50.9902	1.38211	1.37856	1.44321	20.3852	19.0848	18.9867
KIF18B	81.9043	108.659	79.5611	88.7737	93.4044	92.3598	16.0997	19.865	19.2313	33.9863	34.9254	35.0161
KGFLP1	0.871216	1.13784	0.769069	0.800553	0.868275	0.897786	0.70973	0.510066	0.492523	0.375052	0.326609	0.367302
LOC100287042	2.66372	2.97047	2.11025	2.42359	2.09584	2.14244	2.2039	1.83348	1.92428	0.992784	0.936279	1.05482
SMC1B	0.580811	0.624302	0.731553	1.6998	1.69663	2.04042	0.136966	0.151641	0.0916322	0.209588	0.283061	0.254286
ZNF273	8.30159	8.43815	8.22529	5.49421	5.06993	5.2847	2.51518	2.70197	2.21063	3.36443	3.10278	3.16445
TTK	82.6354	74.2517	83.0313	50.0071	50.7092	48.3886	27.0569	34.0504	29.7576	31.2837	30.625	30.665
ALG10	14.5103	14.0065	15.5221	10.2317	10.8684	11.2121	4.24593	5.08688	4.50143	6.37588	5.33461	5.29292
ERRFI1	361.995	350.213	385.904	173.819	175.631	174.12	141.797	93.3835	71.1409	143.568	141.857	138.558
TBC1D15	109.122	98.6599	101.62	132.19	131.04	128.363	46.6803	47.9049	43.1817	40.6048	39.6285	39.2448
FUT11	35.2091	35.3134	36.7559	5.84513	5.42921	6.08046	2.39067	3.22582	3.95164	14.1527	14.0442	13.2323
ITPR2	90.0858	96.8978	114.779	63.2437	66.3282	65.0181	60.3893	72.8292	65.8492	40.9578	37.5165	38.077
ULBP2	9.14276	8.13607	8.91932	4.16726	4.30145	3.59115	1.70584	1.83348	1.7181	3.24309	3.36407	3.52233
ANTXR1	37.1519	35.9981	40.0479	58.0127	55.3201	56.8054	31.3028	35.1256	34.3735	14.5498	15.0349	14.1835
HERC2P3	2.73382	4.16873	2.24155	2.42359	2.4651	2.55053	1.3323	1.4337	1.28285	1.30165	1.13224	1.10191
CTSF	16.443	14.5201	16.1973	17.1845	16.6669	17.0783	9.94868	12.4208	12.0267	6.29866	5.62856	6.31006
WDYHV1	31.5641	28.1943	26.2046	23.2709	22.9245	23.5771	12.0903	13.2066	11.0646	10.4684	10.7019	12.1398
GUSBP1	7.881	9.00204	7.25926	8.06036	8.49313	7.48835	3.72297	4.08053	3.76837	2.80186	3.0919	3.47524
KIFC2	72.4211	106.776	52.9251	70.0758	72.4061	73.292	28.1277	25.3241	23.8587	31.1734	29.6887	29.2335
ZNF879	3.10433	3.01075	2.76677	2.52229	2.23556	2.19346	1.17043	1.1442	1.50048	1.07	1.21934	1.15841
STK33	5.63787	6.10205	5.69299	12.1509	12.3355	11.6814	9.38836	10.4632	8.32708	2.20619	2.49311	2.07196
DUOX1	7.19004	8.32739	7.1092	4.75945	4.85036	4.30529	0.410897	0.261926	0.206172	3.03351	2.7544	3.00434
ZNF738	12.3272	12.3551	10.5888	11.5477	11.7367	11.3856	3.0506	3.29475	2.7146	4.55577	4.72494	4.42646
CCNB1	387.791	331.313	352.299	317.326	306.95	318.296	84.4206	101.517	94.8164	136.243	139.07	141.223
CAND2	0.540755	0.674649	0.647143	3.32284	3.24356	3.27488	0.199223	0.137856	0.194718	0.297835	0.163304	0.263704
JAG2	77.7986	83.7371	84.2881	92.93	97.0172	96.7161	11.1814	9.69126	10.0108	31.8022	31.7682	32.0966
PHKG1	1.12157	1.15798	0.815963	1.03085	1.1577	0.958999	0.410897	0.468709	0.389437	0.441237	0.35927	0.404974
SERPINF1	10.7951	10.8347	10.9452	1.61207	1.66669	1.65274	3.06305	3.69453	3.53929	4.18072	4.13705	4.36995
ITGA1	71.66	65.1792	81.043	84.4638	86.089	81.668	3.78523	3.87375	3.42475	29.7284	28.121	27.0297
AKAP3	2.864	2.87985	3.42329	1.59014	1.56689	1.47931	0.373542	0.468709	0.458161	1.2134	1.14313	1.21492
PSRC1	46.6752	47.2254	44.5685	40.4773	38.773	38.462	16.4608	19.8926	17.2612	17.1641	19.2808	17.5081
GOLGA2P5	15.6018	20.6926	11.4329	18.1824	20.629	19.1086	4.27083	4.64574	3.94018	6.40897	6.20557	5.98985
MEGF10	0.370517	0.342359	0.450187	2.2262	2.2156	2.08123	0.0124514	0	0	0.110309	0.239513	0.103598
SLC7A11	90.4362	91.4502	101.564	284.163	290.313	286.945	229.654	157.238	96.8896	41.1012	33.3577	36.0898
TMCC1-AS1	1.15161	1.31909	1.00354	0.822486	1.02796	1.06102	1.00856	0.730635	0.607063	0.441237	0.424592	0.489736
ARTN	15.2313	16.5339	14.1434	9.66147	9.79055	9.41655	0.921404	1.2407	1.66083	5.97876	5.5959	6.33832
CYP39A1	19.0766	17.2891	17.6698	6.16316	5.9382	7.05987	2.58989	2.89497	3.17276	6.83918	7.46846	6.78096
LINC00957	0.570797	0.432984	0.450187	0.142564	0.169663	0.183638	0.0871599	0.0551423	0.0687241	0.264742	0.152417	0.150688
AFF2	2.33326	2.6986	3.8641	3.00482	3.44316	3.34629	0.0124514	0.0137856	0.0687241	1.13619	1.23023	1.11132
LOX	11.0654	9.89821	11.7799	3.77247	4.17171	3.93802	0.498056	0.24814	0.263443	4.35722	4.01729	4.42646
C22orf23	1.13158	1.00694	1.12547	1.14051	1.22756	0.887584	0.336188	0.275711	0.274897	0.419175	0.489913	0.367302
HSPA1L	1.77247	1.68159	2.08211	0.59219	0.698612	0.540712	0.859147	0.730635	0.744512	0.672887	0.740314	0.75344
RASL10B	0.98137	0.775343	0.862858	2.01783	2.43516	2.12204	2.50273	3.10175	3.43621	0.220619	0.381044	0.42381
ZFPM2	1.01141	1.12777	1.20988	2.59906	2.58486	2.76477	0	0.0689279	0	0.507423	0.446366	0.357884
POLR2K	88.5636	81.834	70.1166	67.3342	66.1286	64.3754	34.6772	39.6611	41.5896	30.6439	31.6811	31.8799
PAPLN	4.25594	5.37706	3.36702	3.6957	4.30145	3.8564	0.398445	0.317068	0.492523	1.66567	1.66571	1.76117
ACBD7	9.87378	8.90134	9.37889	14.0042	14.1219	13.9565	4.39535	6.38272	7.57111	3.60711	3.63625	3.78604
SNX21	19.5773	21.1961	19.7519	17.985	18.2837	18.17	10.0607	11.1525	9.58702	8.04155	7.6862	7.99589
NRG1	1.97275	1.742	1.74447	9.9466	11.3075	11.2427	0.560313	0.496281	0.859052	0.672887	0.620557	0.847621
TMEM44-AS1	4.88682	4.63192	3.6859	3.6957	3.6228	3.836	2.83892	2.97768	2.42825	1.43402	1.79635	1.94953
THAP8	6.68934	7.59232	6.8841	4.20016	4.79048	4.13186	4.28328	4.61817	3.2644	2.75773	2.86327	2.68413
LOC729732	0.300419	0.342359	0.187578	1.21728	1.18764	1.13244	0.149417	0.0827134	0.148902	0.12134	0.119757	0.0847621
GPR158	1.52212	1.3493	1.66944	6.40442	6.35737	5.57036	0.0747085	0.137856	0.160356	0.672887	0.402818	0.70635
ZNF3	110.274	114.126	108.326	142.729	147.098	140.33	29.5845	28.8946	28.3373	44.4105	42.8293	43.4076
ZNF141	11.9367	11.4489	12.1175	10.144	9.52108	9.71242	5.44127	4.94902	4.71906	5.11835	4.33301	4.49239
C12orf60	1.62226	1.742	1.56627	1.01988	0.928156	0.979403	0.921404	1.17177	0.71015	0.573608	0.7512	0.61217
DDO	3.69516	3.85658	4.37056	0.855385	0.998017	1.06102	2.37822	2.45383	2.31371	1.41196	1.66571	1.61048
P3H4	41.7683	40.3481	43.1429	33.5465	33.5533	32.8814	7.27162	7.69235	7.50239	16.0279	16.3087	16.943
C17orf96	21.9707	22.9985	24.4601	9.56277	9.52108	9.67161	14.4312	15.7293	18.3035	9.55278	9.15594	8.61748
LOC642846	12.9681	18.6989	10.1104	25.3545	26.4974	25.791	5.96423	6.92036	5.69265	5.35	5.92251	5.17049
HMGN2	674.812	576.996	553.373	584.47	561.474	552.475	166.027	218.653	187.697	235.102	235.507	240.216
ITGAE	29.7115	29.8255	21.0275	24.6965	21.2977	23.5771	10.2351	11.9383	11.3968	10.6228	11.0394	10.0773
CDK1	200.32	174.956	159.038	135.436	129.842	129.353	48.7348	57.472	52.6771	70.2339	70.4495	69.8439
ASIC3	0.751048	1.20833	0.722174	0.833452	0.838334	0.989605	0.535411	0.482495	0.675787	0.275773	0.424592	0.357884
ZNF680	22.0708	20.602	18.0075	11.2516	10.0301	10.8142	6.5868	6.90657	6.04772	8.92402	7.55555	7.46848
SYDE1	3.41477	3.90692	3.45143	1.40371	1.74653	1.39769	2.14164	2.99147	2.46262	1.31268	1.57861	1.36561
VWA2	75.6256	80.8572	80.152	431.005	438.429	432.702	72.8283	84.2436	78.5517	30.9418	31.1149	31.4844
ZEB1-AS1	1.63228	1.67152	1.54752	0.96505	1.0579	1.02021	1.02102	1.03392	0.584155	0.540516	0.577009	0.80053
HMMR	148.908	136.601	133.424	81.3493	84.053	83.1473	32.0997	38.7512	31.9453	54.1288	57.309	54.276
EFNA3	6.07849	5.56837	5.96497	5.31874	4.61084	4.89702	2.65215	2.42626	2.87496	2.58124	2.15562	2.23207
RBM12B	46.6351	54.5157	47.6823	54.295	57.4259	56.0198	17.9798	17.3836	16.4022	19.8336	20.6852	18.4122
NHS	71.4598	81.7333	80.9679	73.607	78.2046	77.23	22.2507	20.251	15.9898	33.6112	29.1335	30.0058
AP4M1	44.1016	44.3859	45.6658	47.9235	48.0246	46.0116	15.0787	14.0337	13.1378	17.0869	17.4736	18.5911
SLC36A4	27.8689	27.0061	29.2903	32.4717	32.3258	30.8002	17.4071	19.1068	23.5838	11.5494	10.9741	10.8495
POMGNT1	96.7851	93.6957	97.7374	71.8414	69.971	71.0986	48.8718	54.6874	53.2841	36.8102	39.6394	37.8792
LAGE3	39.365	35.3033	33.4451	31.4519	30.8287	31.8816	16.8717	17.7834	19.6093	13.7225	14.0442	15.1253
CACNA2D1	0.771076	1.04722	0.900373	3.78344	3.83239	4.3155	1.12063	1.0477	1.12249	0.386083	0.326609	0.367302
PCOLCE	5.81812	7.35066	5.31783	9.47504	9.22168	9.48797	1.40701	1.30963	1.19122	2.68052	2.47134	2.1944
DLEU2	4.97695	4.21908	3.99541	5.31874	5.30945	5.23369	0.921404	0.758206	0.836144	1.73186	1.79635	1.71408
AZIN1-AS1	1.49208	1.6111	1.20988	2.10556	2.13576	2.14244	0.958759	0.992561	0.950684	0.518454	0.555235	0.640424
ZNF549	7.37029	7.71315	7.56876	10.4072	9.27158	9.36554	5.05527	4.4941	3.64238	3.14381	2.81972	3.04202
PAPPA	3.47485	3.92706	3.57336	4.69365	4.92022	4.20327	0.0124514	0	0	1.69876	1.46974	1.19609
LGALS1	265.29	237.789	242.182	53.6809	53.5137	54.6936	1.69339	1.76455	1.64938	95.3293	94.292	106.923
ZSCAN25	67.1237	73.9798	71.3358	109.928	113.465	112.529	11.9409	12.7379	12.3245	28.3715	27.3481	28.885
ZNF107	52.2129	60.225	55.7575	38.6459	39.2121	39.7781	11.1689	11.125	10.3773	23.4628	21.861	21.6708
APOBEC3H	1.16162	1.17812	1.08795	0.438659	0.419167	0.33667	1.12063	1.17177	1.22558	0.463299	0.413705	0.489736
RPL13P5	2.05287	2.25554	2.24155	2.55519	2.1657	2.21386	1.83036	2.05405	1.82119	0.937629	0.903618	0.772276
SEMA6A	24.9548	25.9388	29.8999	22.2071	23.2239	23.5057	2.29106	1.92998	1.51193	11.1412	10.0378	11.0662
CACHD1	6.21868	6.29337	6.89348	12.4141	12.3355	12.5792	9.60004	9.48447	8.36144	2.65845	2.79795	2.28858
KIF2C	169.256	164.292	189.529	145.032	145.202	148.104	40.8033	44.8996	40.1464	70.267	69.252	69.3165
FANCG	56.0983	56.0664	55.8607	45.1819	45.9487	46.1952	20.5697	24.5245	25.6914	21.6868	23.3525	22.0476
HOXB3	164.139	187.14	166.26	92.3597	93.4144	96.6753	17.3448	19.5066	18.567	70.6862	67.2052	68.7514
MAD2L1	113.478	101.399	81.9152	98.7641	93.0751	93.8187	34.5776	46.4022	48.4849	39.4687	39.0951	39.9983
ESPL1	69.3869	78.2996	77.7697	92.1184	97.7059	97.1242	25.7246	29.1427	24.7521	28.0847	31.9206	30.0623
LHX9	0.821146	0.876037	1.0223	4.33176	5.04997	4.96843	0.0124514	0.0137856	0	0.24268	0.533461	0.310794
ZNF789	21.3097	25.1634	17.4729	33.7329	36.4376	35.483	5.20469	5.65208	4.60452	8.28423	9.02529	8.25017
WDR31	14.3901	15.0739	16.535	14.1687	14.1818	13.2219	3.59846	4.31488	3.63093	6.05598	6.22734	6.10287
KNTC1	95.984	105.004	100.701	99.4002	104.852	105.265	28.8748	29.9974	26.3901	41.3991	40.5757	38.6138
KCNH2	2.12296	2.2052	2.32596	2.46746	2.99405	2.67295	1.91752	2.41247	3.16131	0.981753	0.783861	0.894711
SEPT7P2	11.7264	12.2444	9.1069	13.1269	13.7926	12.4976	5.87707	5.80373	4.78778	4.53371	4.45277	4.2381
MAP6	1.94271	1.72187	1.56627	2.17136	2.515	2.28527	0.659925	0.510066	0.377983	0.661856	0.827409	0.602752
TRAIP	19.6174	20.5416	18.2607	29.3134	29.3217	26.954	8.51676	8.38163	7.28476	7.29144	8.16522	7.91112
TIMP1	222.551	190.714	217.262	89.5194	86.0291	87.9219	51.2126	52.2887	50.5352	81.3531	82.0768	88.8118
PDK2	22.6616	23.2804	24.8541	26.7472	25.2399	26.5969	24.1806	24.8002	27.4324	9.27701	9.73295	9.31441
TTL	70.6086	68.2705	75.8189	81.4042	81.8973	80.4233	29.1861	32.0515	35.4158	28.6584	29.3077	27.9997
CDKN3	62.3971	56.0261	46.4255	56.7954	52.0965	52.6531	18.5152	22.9116	20.4111	21.0801	22.9062	22.0476
MDH1B	3.96554	3.61491	3.12317	6.59085	5.67872	5.64177	1.55643	1.46127	1.08813	1.56639	1.40442	1.31852
ZNF84	48.3275	53.4483	46.8288	33.1407	34.6811	32.7488	20.5946	18.8724	17.1696	19.7785	20.0429	19.7401
EVL	3.38472	3.50415	3.49833	4.33176	4.35135	4.61136	4.4078	5.08688	4.44416	1.37887	1.30644	1.47863
MALAT1	745.02	925.78	546.536	701.35	749.301	699.049	422.7	480.496	321.789	316.753	285.75	286.411
GPR161	28.4497	31.0137	33.5764	21.5601	19.9404	21.9448	8.21793	9.00198	11.1791	12.5532	12.4003	12.3564
ARMC1	113.478	96.4044	92.9448	74.3527	73.4441	73.241	45.9208	50.207	46.6981	39.9981	41.033	40.5351
MYL6B	63.9192	59.3792	61.563	60.3376	58.2143	57.693	27.1441	30.2593	32.3576	24.3011	24.5501	25.3721
IL27RA	17.6847	16.4937	17.576	6.75535	6.90628	6.2539	10.3347	11.9521	11.706	6.60753	7.45757	6.71504
ADAM1A	4.47625	6.38399	3.911	3.6299	3.93219	3.55034	2.06693	2.56412	1.70665	1.91938	2.2536	1.76117
THOC1	65.7918	66.8608	61.0378	66.1937	62.8252	66.0995	21.0678	21.8639	20.0675	25.5807	27.1085	25.1367
SP2-AS1	1.95273	1.55069	1.70696	0.789587	0.648711	0.775361	0.908953	1.2407	0.778874	0.71701	0.598783	0.781694
RAG1	1.80252	2.19513	2.14777	2.28103	2.515	2.17305	1.793	1.65427	1.94718	0.761134	0.96894	0.744022
PTPRM	30.1521	31.8495	31.166	30.3004	32.6252	30.3411	30.3192	28.0812	27.8905	12.4098	12.7813	12.3188
HOXB2	37.7627	38.7772	36.4464	28.7651	29.5413	28.6067	0.560313	0.799563	0.778874	15.5977	14.4688	15.4455
TMEM91	5.55776	5.94094	5.54292	1.74367	1.46709	1.75476	1.44436	2.02648	1.46612	2.37165	2.30804	2.18498
SGTB	14.6104	13.8656	15.6627	17.0638	17.6948	17.0987	5.80236	5.74858	4.50143	5.91258	5.88985	5.98043
ZNF418	4.35608	4.78296	4.29553	5.9219	6.22763	5.95804	2.56499	2.68819	2.19917	1.94144	1.72014	1.75175
EVA1A	22.231	21.2263	19.977	11.449	10.6987	11.4162	6.00158	6.56193	5.4063	8.35041	8.29587	8.92827
NAB2	81.1933	82.2871	88.3491	73.9908	73.4141	72.5779	16.8094	17.3147	15.8066	34.3283	33.4339	33.7824
MTERF3	24.6544	23.7436	23.1846	20.3319	21.158	22.057	8.47941	8.89169	8.18963	10.0051	9.97246	8.90002
ZNF530	8.01118	7.65274	8.18777	10.9007	12.076	11.61	2.71441	2.85361	2.2679	3.01144	3.29875	3.31514
CEP290	39.2348	43.4394	42.1112	31.2983	32.1262	29.8412	21.4413	22.0293	20.1018	17.462	17.1796	15.7563
CORO1A	4.09572	4.32984	4.26739	3.78344	4.08189	3.97883	0.572765	0.909848	1.17976	1.66567	1.64393	1.81768
NDRG1	898.624	858.093	1071.09	69.1766	67.0069	66.579	79.2034	62.6278	79.0786	386.998	348.296	407.988
ACSS3	0.0500699	0.0402776	0.0187578	0.131598	0.119762	0.183638	5.64049	4.67331	3.16131	0.0441237	0	0
SNTB1	313.578	319.3	362.081	379.1	386.632	390.496	125.797	118.887	105.709	137.732	132.375	132.483
DLGAP1	12.0969	11.5093	12.4552	11.1748	11.6768	12.0283	0.211674	0.151641	0.11454	4.83155	4.92091	4.85027
GHRLOS	0.821146	1.1177	0.609628	0.614123	0.808394	0.561116	0.361091	0.358425	0.297805	0.386083	0.326609	0.320212
LRRN4	1.51211	1.55069	1.66006	0.252229	0.399207	0.397883	2.05448	2.72954	2.2908	0.518454	0.71854	0.678096
CELSR2	55.4574	61.957	61.3192	62.6076	64.6016	67.0891	29.5223	34.6845	38.0388	25.3491	23.3634	23.7993
RGCC	3.09432	2.79929	2.44789	10.9007	10.9782	10.9571	0.0747085	0.12407	0.11454	1.12515	1.11047	1.149
NDC80	106.268	94.9443	109.17	125.72	124.982	122.262	32.4857	32.6029	27.398	40.9137	43.9942	41.0343
CEL	2.01281	2.54756	1.49124	2.28103	2.27548	2.10164	3.73542	5.27987	5.00541	0.849382	0.805635	0.80053
ETNK2	16.453	14.9027	16.8539	13.5984	13.573	13.6912	3.36188	3.69453	3.92873	6.29866	6.49952	6.77155
MAP4K1	0.741034	0.775343	0.581491	1.37081	1.58685	1.57113	0.697279	0.496281	0.492523	0.253711	0.315722	0.28254
RP9P	11.1656	10.8347	10.645	14.4538	14.3615	15.3338	3.74787	4.3011	5.41775	4.48959	4.82292	3.94614
GLRX	69.467	63.2156	60.25	37.5054	35.4496	36.8092	21.0429	22.6221	22.3697	25.3601	26.39	26.6718
C12orf66	15.9823	14.7819	16.0942	16.4826	16.9763	16.4458	8.23038	8.25756	8.33853	5.87949	6.42331	6.75271
ADRA2C	1.35189	1.3493	1.39745	7.76427	8.2536	8.78402	0.0871599	0.0413567	0.0458161	0.71701	0.479026	0.4709
GJB5	2.03284	1.85277	2.07273	4.03566	3.6727	4.28489	0	0.0137856	0.022908	0.71701	0.71854	0.988891
ZNF518B	22.8118	25.0426	28.5306	28.3045	28.7229	28.719	2.30351	2.05405	2.13045	10.6559	9.8527	10.5953
ODF2L	62.9979	67.5556	59.3027	40.6856	44.2221	42.2062	18.0919	18.2245	15.5431	27.0037	25.7477	24.581
SCAI	14.5203	16.101	13.1773	17.2174	18.2637	18.4046	9.87397	10.2427	9.83901	6.45309	5.51969	5.86742
HS3ST3B1	2.89404	2.52742	2.86056	23.0954	24.2917	26.6785	0.062257	0.0827134	0.0572701	1.29062	0.990714	1.09249
DCTN3	134.818	113.925	111.365	123.033	118.415	122.946	45.8461	54.3289	48.21	46.1755	50.4502	50.1226
PTPRO	0.260363	0.241665	0.215714	16.7019	17.2657	18.5066	0.385994	0.620351	0.481069	0.110309	0.0979827	0.0847621
TMEM116	8.72218	8.26697	7.12796	4.51819	4.41124	4.59095	5.00547	4.93523	3.99745	3.27619	3.18988	3.38106
SLC51A	3.48486	3.8163	3.05752	0.679922	0.57885	0.622329	0.136966	0.151641	0.206172	1.48918	1.53506	1.2055
NCALD	8.03121	7.5017	7.98143	11.4819	11.9163	11.8243	0.0747085	0.0827134	0.183264	3.46371	2.92859	3.21154
ZNF614	29.8817	27.5801	28.5212	24.3456	25.3596	24.1586	10.1604	9.42933	7.46802	11.9575	11.3769	11.8102
C17orf67	2.56358	3.01075	2.46665	1.45854	1.27746	1.11203	0.859147	1.30963	0.950684	1.02588	1.14313	1.12074
CDKN2AIPNL	55.9281	47.9605	46.463	35.9372	34.0224	37.2887	21.5658	26.1512	25.6227	19.6792	21.1098	20.7479
KATNAL1	10.9553	10.9354	12.2207	9.04735	8.95221	8.82483	2.50273	3.40504	3.11549	4.94186	4.52898	4.49239
LOC284023	5.89823	6.97809	6.11504	7.33658	6.82644	7.95765	1.89261	1.90241	1.59211	2.71361	2.40602	2.65588
LOC100505549	1.25175	1.09756	1.22863	1.07472	1.16768	0.846776	1.90507	1.86105	1.87846	0.397113	0.587896	0.480318
E2F7	58.8421	65.3403	63.2981	59.6028	60.3002	63.1103	11.0818	12.214	12.8514	25.9117	26.009	24.8824
CHD7	90.977	106.101	102.84	111.496	118.515	117.039	31.004	28.9359	26.1724	42.1381	39.6285	41.1755
TUBB2A	104.356	93.746	111.712	62.0812	59.9409	60.0395	27.9161	27.323	31.1664	42.4801	42.8837	41.6653
FLJ37035	1.47205	1.70173	1.12547	0.647022	0.798414	0.86718	1.29495	1.26827	1.00795	0.507423	0.71854	0.536826
LOC645513	5.54774	6.4142	4.64255	6.45926	7.20568	6.35592	3.27472	3.37746	2.89787	2.26134	2.15562	2.39217
PPP2R2C	22.8319	23.5724	26.0921	23.9289	22.6849	24.8932	0.0996113	0.0413567	0.103086	9.53072	9.62408	10.5858
LOC102723703	1.94271	1.79235	1.64131	0.77862	1.01798	0.907988	0.186771	0.261926	0.458161	0.849382	0.772974	0.583916
SOX9	190.836	214.961	219.325	213.682	218.785	225.599	153.289	155.405	155.889	86.9127	86.4534	83.3494
MIR1254-1	1.18165	1.25867	0.628386	0.877318	1.27746	0.969201	0.585216	0.661707	0.389437	0.419175	0.446366	0.395556
SEMA3G	1.56218	1.70173	1.65068	6.1522	5.71864	5.3051	1.02102	0.909848	0.870506	0.728041	0.642331	0.649842
EIF2B3	39.3549	31.8193	39.6915	25.53	24.3416	25.5971	19.1378	18.7622	19.9071	14.7484	15.4921	15.3419
LMLN	46.4448	49.2393	52.0341	32.6582	34.3018	32.5448	13.6218	12.6965	10.3888	21.025	20.1844	19.5424
KCNH8	2.0028	2.80936	2.13839	9.23378	10.3993	9.77363	0.323737	0.399782	0.366529	1.01485	0.892731	0.951219
CLEC2D	3.40475	3.65519	2.8418	6.14123	7.50509	6.38653	2.21635	2.60547	2.16481	1.51124	1.18668	1.37503
STAG3L1	1.75245	1.99374	1.23801	2.11653	1.93615	2.07103	0.97121	0.951204	0.755966	0.683918	0.642331	0.725186
KRR1	159.002	151.132	149.8	97.2069	94.9713	95.5836	81.4696	83.6646	80.1667	64.189	63.852	61.3489
TPM3P9	22.5515	23.3711	20.9149	19.63	20.1699	18.1904	7.19691	7.27878	6.96405	9.15567	8.97086	9.39917
TSNAXIP1	2.83396	3.52429	2.27907	3.57507	3.49306	4.16246	0.560313	0.854705	0.503977	1.13619	1.26289	1.15841
KIF7	25.045	30.3592	24.0756	41.7494	44.0724	43.6039	12.0405	10.6425	9.56411	11.2185	10.9849	10.5764
CETN3	40.9772	36.8137	34.5237	23.7753	22.8845	22.1794	11.8537	12.9998	11.1562	15.9287	15.024	15.3702
TUBD1	35.84	32.3832	33.2388	24.6526	25.6091	25.138	4.4327	5.37637	5.01686	14.2299	13.9353	13.6844
SLC26A2	35.5997	35.4644	39.6633	104.116	103.444	101.215	13.1487	16.5565	16.4938	15.8404	15.318	14.5226
SLC35E3	36.8014	36.2498	36.4839	61.4452	60.1605	58.7132	16.1495	16.5427	15.9669	14.5277	14.8934	15.794
NT5DC2	156.839	155.723	159.469	125.347	124.183	131.383	31.253	37.0694	48.4963	60.8687	65.975	68.0168
PLEKHB1	44.6623	43.5904	47.551	75.9319	72.9451	75.3937	34.5651	48.5114	56.1705	18.3665	19.5312	18.1768
PKIG	23.3426	20.2495	21.5527	34.4457	35.1901	33.6772	20.6195	21.5055	20.0789	8.8468	9.07973	8.97536
IFT52	49.1486	40.6401	41.2671	47.4958	44.801	46.1748	28.8001	30.0112	27.8218	18.2341	17.5498	18.3934
CEP85	63.9593	68.6128	65.1082	57.3657	56.6774	56.4279	17.0958	18.8311	18.4181	25.8234	28.4259	27.4817
CCDC58	41.1775	40.197	34.7394	19.1146	17.2058	18.068	14.9043	17.7282	16.0815	15.5426	15.8623	16.6039
MAP6D1	5.77807	6.25309	6.13379	4.43046	4.74058	4.59095	1.84281	1.86105	2.4168	2.50402	2.504	2.50519
ACOXL	0.971356	0.926384	1.03168	1.40371	1.27746	1.36708	0.0996113	0.0137856	0.022908	0.408144	0.446366	0.357884
PRF1	1.27178	0.966662	1.0223	9.28861	9.42128	9.86545	0.0124514	0.0137856	0.0343621	0.408144	0.555235	0.386138
STAM-AS1	0.9313	1.2184	0.628386	0.526391	0.828354	0.714148	0.323737	0.399782	0.148902	0.397113	0.413705	0.339048
SAXO2	2.20308	2.23541	2.09149	2.29199	2.33536	2.92801	0.572765	0.620351	0.481069	0.94866	0.86007	0.894711
FOXF2	1.85259	1.82256	1.88516	1.9959	1.79643	1.80577	2.47783	1.66805	1.60356	0.871443	0.696766	0.734604
PPP1R3F	10.8752	10.6433	9.951	13.0501	13.7627	13.7831	2.88873	3.22582	3.90582	4.33516	4.3439	4.36054
HSPA1B	146.404	147.285	169.58	78.0155	75.1906	79.0154	27.4678	27.6952	41.2116	61.5857	67.8258	62.5921
SMAD9	1.56218	1.23854	2.13839	3.24608	3.73258	3.19326	0.385994	0.275711	0.366529	0.71701	0.577009	0.75344
P4HA2	220.338	209.876	232.024	54.1305	54.352	54.714	25.4133	28.8808	30.0095	88.9313	91.886	93.8316
NUDT1	38.3936	36.9748	34.7582	33.6232	33.9326	35.2687	9.737	12.3519	14.4206	14.5277	15.4268	15.7469
C9orf43	1.40196	1.44999	1.3318	1.34888	1.27746	1.55072	1.793	1.58534	1.2714	0.606701	0.631444	0.499154
RNF130	49.6693	43.7213	49.0047	45.9605	43.9527	44.6547	29.1488	34.4364	32.7012	19.0063	20.1735	19.9756
ZKSCAN3	9.44318	11.3784	9.88535	4.83622	5.20965	4.93783	3.5611	3.55668	2.90932	4.03732	4.61607	4.10625
SBF2-AS1	5.20727	5.0347	5.05522	5.39551	5.7386	5.05005	6.62415	6.57572	5.50939	1.97454	2.04675	2.33567
KLHDC1	1.432	1.33923	1.35994	2.2262	2.5649	2.30568	0.996113	1.17177	0.778874	0.683918	0.544348	0.489736
ANKRD18B	2.31323	2.38645	2.60733	8.03843	9.09194	7.52916	1.25759	1.51641	1.28285	1.12515	0.925392	0.988891
SNAPC1	48.1773	43.2883	39.7665	32.8446	32.1062	32.0857	10.8701	11.7591	9.35794	18.8519	18.203	17.5457
CYP4Z1	1.35189	1.60103	1.30367	1.32694	1.50701	1.36708	0.0373542	0.0275711	0.0687241	0.551546	0.522574	0.696932
ZNF469	1.09152	1.51041	0.900373	2.69775	2.77449	2.81578	0.647473	0.606565	0.652879	0.452268	0.468139	0.536826
PSMB7	216.843	191.913	197.876	203.439	193.575	200.859	109.983	125.917	129.534	82.8864	86.3336	83.4624
GALT	72.7115	77.6753	68.9442	72.0169	72.5858	72.7207	21.516	22.9668	23.2631	30.7322	30.1242	30.5049
SRP14-AS1	2.85398	3.04096	2.76677	1.8643	1.63675	1.87719	2.44048	2.66062	2.18772	1.12515	1.17579	1.3091
ZFP3	9.23289	10.7038	9.75404	15.2653	13.8126	13.8239	2.62725	1.80591	1.6952	4.15866	3.96285	4.25694
ARHGAP5-AS1	6.12856	6.62566	6.2651	3.87117	3.63278	4.06044	2.83892	3.17068	3.36748	2.6033	2.62376	2.70297
EID2B	2.07289	2.38645	2.03522	3.24608	3.07389	3.56054	1.29495	1.35099	1.31721	0.805258	1.12136	0.781694
NR4A2	5.27737	6.13226	5.79615	6.98565	6.49709	6.14167	1.7432	1.64048	1.98155	2.50402	2.17739	2.49577
YTHDF3-AS1	1.92268	1.94339	1.3318	1.44758	1.33734	1.73436	0.996113	1.40613	0.904868	0.452268	0.783861	0.932383
DNM1L	198.707	187.714	208.643	135.524	136.838	134.229	85.5287	82.1758	86.3061	81.8936	84.4937	82.0026
VPS37D	5.35748	5.66907	5.29907	5.34068	4.91024	4.78479	2.65215	3.1569	3.31021	2.25031	2.21005	2.3545
E2F5	30.9432	29.9262	30.819	22.3168	21.1879	21.4755	20.4701	20.0029	17.9943	13.1709	12.6398	12.4883
NBPF20	3.96554	4.50102	4.01416	4.67172	5.05995	4.8154	1.86771	2.26083	2.08463	1.78701	1.62216	1.80826
RTKN2	46.6051	49.481	45.9472	38.0976	40.1802	38.8497	17.5316	19.0792	17.2612	20.2197	19.5639	19.6931
PPIH	58.5417	52.965	51.7902	40.9708	40.9586	42.2266	17.3324	23.1184	22.2208	22.3045	23.6465	22.4431
LINC00959	1.67233	1.69166	1.51938	1.963	1.98605	2.17305	1.48172	1.51641	1.30576	0.672887	0.7512	0.621588
SLC35G2	8.76223	7.88433	6.69653	3.18028	2.88427	3.3769	0.249028	0.206784	0.11454	3.04454	3.08101	3.65419
ZDBF2	20.4686	22.9381	21.1494	9.15701	8.67277	8.88604	9.31365	8.53327	7.18167	9.86165	8.29587	8.8906
MED21	83.847	78.068	77.6103	52.014	54.7213	53.6529	28.6258	29.9147	31.1091	34.2069	33.8585	32.3132
CPSF1	220.628	258.481	230.149	271.914	275.103	280.793	89.812	99.0769	98.6879	96.8516	101.543	98.8608
TUBA1A	71.4698	62.2691	71.5328	51.1696	51.4977	50.6229	3.48639	4.19081	5.10849	27.5884	28.8178	29.629
ZNF684	5.59781	5.59858	3.87348	4.0247	3.84237	3.78499	3.77278	4.45274	4.04327	2.08485	2.05764	2.17556
ADARB1	23.4327	26.996	24.5164	11.0213	11.8365	12.8649	7.67007	7.80263	8.04073	10.4573	10.7237	10.2656
PARD6G-AS1	1.44201	1.7118	1.3787	0.712821	0.58883	0.591723	0.498056	0.689279	0.687241	0.683918	0.653218	0.56508
LRRC23	12.1069	11.5093	11.2359	11.3284	11.9463	10.4572	5.44127	5.43151	4.28381	4.76536	4.72494	5.15165
C1QTNF3	1.11155	1.49027	1.1536	0.767654	0.748513	0.805967	0.348639	0.606565	0.309259	0.463299	0.511687	0.602752
TMEM178A	2.32324	1.8427	1.80075	0.789587	0.848315	0.887584	1.81791	1.22692	0.675787	0.860412	0.838296	0.809949
SCNN1D	1.60224	2.19513	1.18174	2.43456	2.3653	2.74437	1.63113	1.90241	1.48902	0.849382	0.707653	0.536826
MSL3P1	19.5072	18.0544	19.0954	17.3051	18.144	17.4762	9.7121	10.3943	7.35348	8.11876	8.15434	7.56266
GJC2	1.77247	1.8427	1.53814	1.51337	1.55691	1.22425	0.26148	0.220569	0.515431	0.71701	0.849183	0.602752
RAD52	12.5876	17.3294	12.2207	9.44214	9.15182	9.66141	10.26	9.82911	9.51829	5.75814	5.92251	6.0652
ZNF846	2.51351	2.52742	2.06336	2.29199	1.83635	2.15265	0.647473	0.578994	0.458161	0.882474	1.21934	0.894711
STAG3L2	20.4686	26.0898	17.6417	26.8569	27.5453	26.0562	9.94868	10.4081	9.77028	9.15567	9.30835	8.62689
EXTL2	27.0678	24.6599	24.507	14.6841	13.5132	14.7115	10.4592	13.0687	11.4426	10.8986	10.6692	10.6047
KPNA2	497.174	434.806	552.407	415.136	408.568	412.492	104.281	119.121	144.951	204.006	211.022	211.51
ZNF160	40.6868	41.5362	45.3844	22.7774	21.7169	20.6491	4.71908	4.12189	3.86001	18.3996	18.105	17.3574
LOC100129917	6.80951	8.3878	5.18653	7.07338	7.54501	7.28431	1.00856	1.07527	1.20267	2.8901	3.02658	2.70297
ARHGAP39	65.5715	75.1479	70.6605	112.516	111.918	117.294	19.088	18.1142	19.426	29.949	29.5908	29.9116
KDM4D	1.42198	1.4802	1.77261	1.963	2.04594	1.79557	0.958759	1.2407	1.00795	0.59567	0.620557	0.762858
C5orf45	13.7792	17.6416	10.2417	11.778	14.2716	12.6914	4.73154	5.1558	3.44766	5.76918	6.0096	5.86742
ENO2	156.779	180.584	162.433	49.9523	50.0306	50.1434	5.98913	7.98185	7.38785	71.1716	67.9673	72.7164
CCDC18	26.0564	27.6506	26.8611	23.1941	23.6829	22.8323	9.28875	10.2427	10.5606	11.5935	11.4966	11.0662
LINC-PINT	3.82534	4.48088	3.17006	3.84923	4.00205	4.01963	3.27472	3.03283	2.22208	1.76495	1.74191	1.36561
BCAS4	9.94388	9.05238	8.35659	13.8726	13.4034	13.7831	5.04282	5.74858	4.61597	3.51887	4.20237	3.89905
HSPA13	85.0888	75.5104	74.4684	35.7946	36.3578	36.0543	58.9823	50.4	36.1374	33.1038	33.804	32.963
SNORD10	0.590825	0.946523	0.440808	0.866352	0.818374	0.897786	0.423348	0.510066	0.332167	0.23165	0.326609	0.28254
TEAD2	36.8915	36.0786	35.9774	32.9104	32.2659	33.0447	11.1191	14.2267	15.9325	15.333	16.0365	14.9558
VAMP1	9.06265	11.6906	6.74342	11.3942	11.6069	11.2937	2.90118	3.34989	3.05822	3.61814	4.51809	3.56001
C8orf31	4.30601	4.4406	4.51125	3.03771	3.09385	3.23407	0.460702	0.413567	0.400891	2.05175	1.68748	1.90244
WFDC3	2.19306	2.08436	1.85702	0.59219	0.828354	0.72435	0.0498056	0.0827134	0.0687241	0.904536	0.849183	0.857039
EPHA3	3.77527	3.04096	4.44559	4.0905	4.7805	4.49913	0.0498056	0.0413567	0.0343621	1.74289	1.49151	1.56339
ARL13B	18.8563	19.2829	21.7027	22.6129	23.6231	23.169	8.54167	8.76762	8.06363	8.92402	8.75312	7.81694
SMPX	0.490685	0.704857	0.50646	2.74162	2.49504	2.49952	1.46927	2.49519	2.17626	0.198557	0.217739	0.310794
ANKRD13B	17.0438	20.6221	16.7788	17.6341	17.7348	18.0373	5.52843	5.74858	6.33408	7.87608	7.57733	7.81694
ZDHHC23	17.2841	20.5214	16.4412	20.5621	21.6869	20.3736	16.0748	15.8396	14.4092	7.88711	7.79507	7.51557
UCP2	43.2203	39.6935	47.0351	51.9153	53.8131	53.1734	24.1806	28.2191	37.237	17.5392	19.0957	18.9396
L3MBTL1	6.68934	9.59613	5.28969	8.70739	10.05	9.1513	3.00079	2.55033	2.05027	3.28722	2.87416	3.07027
NAALADL2	7.33023	6.97809	8.60982	7.25981	6.92624	7.36593	7.85684	8.06456	5.50939	2.81289	3.3423	3.65419
PCDHGA10	0.270377	0.422914	0.459566	0.59219	0.489028	0.693744	0.435799	0.620351	0.481069	0.143402	0.152417	0.197778
CYBRD1	9.93387	9.2437	10.2042	13.3681	12.7247	12.3752	7.79458	4.93523	5.48648	4.24691	4.32212	4.01207
SLC16A9	7.33023	7.23989	8.46914	7.80813	8.93225	8.1719	0.423348	0.179212	0.206172	3.12175	2.88505	3.86138
FYB	16.8936	16.2017	19.1517	6.87598	8.14382	7.53937	0.597668	0.59278	0.618517	7.35763	7.4358	7.59091
BDNF-AS	2.13298	1.55069	1.71634	1.06375	1.08784	1.11203	1.09572	0.84092	0.584155	0.661856	0.729427	0.922965
ZNF696	27.1779	29.3724	28.7557	39.6987	39.0025	39.2884	10.4841	10.1462	9.77028	11.7369	12.7595	12.0645
NRTN	3.50489	2.94026	3.51708	11.4929	11.597	11.4264	0.635022	0.71685	1.4203	1.52227	1.252	1.49746
SLC20A1	340.095	345.521	353.537	106.912	107.836	108.081	42.3846	41.274	44.9341	149.811	145.101	151.263
DNAJC6	11.5161	11.7913	13.2524	9.815	9.64085	9.80424	0.610119	0.427353	0.595609	4.97495	5.3455	5.3871
BOP1	150.38	158.039	161.326	170.342	167.138	169.845	69.0555	69.948	78.7121	62.413	70.8632	68.5631
RSPH9	1.13158	0.976731	1.04106	0.339961	0.299405	0.244851	0.0124514	0	0	0.430206	0.424592	0.499154
C1orf112	35.1691	33.3398	34.1204	38.0647	40.0205	40.482	8.98992	10.9871	10.7553	14.4285	15.6228	14.0988
GLI4	18.5359	24.1766	16.0848	21.1653	23.144	23.5669	10.9199	10.0497	9.98791	8.31732	8.16522	8.83409
RNF115	29.0706	24.5794	27.3395	25.0803	25.0303	25.3829	24.7659	25.1862	23.0913	11.1854	11.6491	12.055
ZNF527	6.57918	7.5017	6.37764	6.17413	6.51705	6.50895	2.97589	2.44005	2.2679	2.91217	2.89593	3.01376
LOC646903	0.901258	1.32916	0.731553	1.10761	1.14772	1.29567	0.771987	0.799563	0.549793	0.529485	0.381044	0.367302
INPP5F	50.15	51.8372	50.721	29.3792	28.8726	30.943	15.9254	15.3571	14.3633	21.742	21.7086	22.4431
BAG3	146.334	142.754	154.067	88.3789	89.2127	89.7582	30.8919	30.0939	35.1982	63.0528	63.8629	64.3061
SATB1	19.8577	23.3308	21.0462	26.824	28.3537	27.5763	3.15021	3.03283	3.33312	9.3101	9.06884	9.39917
THUMPD3-AS1	17.1439	21.7398	11.8737	14.7938	15.4593	15.344	7.05995	6.71357	5.08559	7.32454	7.37047	7.2707
BBS10	36.0403	34.1453	31.1473	17.1735	17.615	17.2926	13.0491	13.5099	10.1826	14.8697	14.6865	14.2965
ITIH6	0.710992	0.614233	0.703417	4.27693	4.41124	4.21347	0	0	0.022908	0.375052	0.239513	0.263704
TCEANC	2.17303	2.16492	2.401	1.88623	1.81639	1.95881	1.05837	0.868491	1.00795	0.805258	1.0016	1.11132
PSMB3	235.829	210.682	202.884	133.221	128.036	131.495	107.132	130.205	137.254	88.6776	96.4476	96.1202
HLA-DOB	0.540755	0.432984	0.375156	1.04182	1.1078	0.999808	0.373542	0.496281	0.17181	0.143402	0.195965	0.244868
CHST7	9.33303	8.79058	9.21007	3.18028	2.94415	3.29528	3.39923	3.41882	3.19567	4.07041	3.91931	3.85196
SDK1	25.5757	27.4492	28.6431	36.7158	37.5753	38.9823	7.40859	8.5057	8.72797	11.8031	10.9414	12.639
ZNF34	4.49628	4.95414	4.83951	5.00071	5.52901	5.56015	2.10429	2.31598	1.53484	2.17309	2.11207	1.91186
HSF2BP	0.891244	0.865968	0.890994	0.668955	0.858295	0.887584	0.996113	1.13042	0.927776	0.319897	0.348383	0.480318
SOX12	41.6882	46.3293	45.6846	45.489	47.3559	45.2872	26.9199	27.2265	26.3328	18.9953	18.9869	20.0415
ANXA8	0.360503	0.674649	0.534597	2.53326	3.29346	2.84639	0	0	0	0.198557	0.228626	0.254286
ARL4A	31.1735	31.2151	29.8436	35.016	34.9506	32.8406	20.6693	21.2987	18.9679	13.6563	12.6724	13.7126
SLC13A3	0.310433	0.322221	0.365777	0.789587	1.11778	0.979403	3.54865	3.63939	3.74547	0.0992784	0.174191	0.160106
SH3D21	33.3966	43.1776	26.2046	16.9103	17.7847	17.6089	4.18367	3.90132	2.61152	15.2227	15.1438	14.2871
ZDHHC17	31.8645	34.2561	28.7744	24.7513	25.8187	25.8726	17.2826	16.4875	14.2717	14.1306	13.391	13.7315
LHX4	0.700979	0.644441	0.50646	1.05278	0.858295	0.948797	0.0124514	0	0.0458161	0.24268	0.261287	0.301376
CEP19	8.93247	8.89127	8.9756	10.78	9.63086	10.6918	1.38211	1.79212	1.76392	3.84979	4.10439	3.70128
LOC100996579	14.4301	13.2413	12.3614	15.8685	17.116	16.1908	11.7417	11.828	8.8196	6.11113	6.12936	5.17049
ST3GAL3	5.98836	5.71941	6.00249	7.06241	6.42723	6.86603	2.95098	3.26718	2.87496	2.64742	2.56932	2.48635
TMEM150C	2.12296	2.38645	2.33534	1.78754	2.10582	1.9078	7.81949	8.82277	9.15177	1.05897	1.09958	0.819367
ANKRD44	0.741034	0.865968	0.722174	1.35984	1.55691	1.36708	0.385994	0.358425	0.160356	0.397113	0.239513	0.37672
MCC	8.55194	8.57912	9.61336	29.1708	31.3876	30.8002	0.485605	0.606565	0.904868	4.1366	3.89753	3.6071
DEPDC1	116.613	109.595	102.868	66.2924	65.9989	66.8137	48.187	53.9705	40.2265	48.5802	48.4143	46.2801
PPP1R3C	13.6591	11.7308	14.2934	4.32079	4.49108	4.46853	3.89729	3.50153	4.16926	6.08907	5.68299	5.50953
CCDC176	11.6663	10.7742	11.4516	13.1159	13.3535	13.324	4.13387	5.0593	3.6882	5.18454	4.39833	5.1799
BUB1	116.483	102.144	120.416	97.9197	97.3765	98.7769	35.5239	42.1838	41.5667	49.1648	49.4377	49.162
LAPTM4B	343.249	305.969	343.37	271.366	260.762	273.498	119.969	127.958	141.492	142.111	143.174	147.392
CCNI2	9.26293	10.0593	9.55709	12.0193	11.1179	11.3652	3.16266	3.0604	3.73401	3.87186	4.26769	4.45472
GAS2L1	52.1228	59.923	54.4257	28.5019	27.3956	27.6477	21.5907	22.8978	26.0235	24.1798	23.9949	24.4303
LOC374443	6.40895	6.0215	5.421	6.1193	5.87832	5.40712	4.02181	3.92889	3.18422	2.63639	2.43868	2.71239
PPP2R3B	29.0806	32.3832	27.7052	41.8042	41.8568	43.9201	10.0483	11.7039	11.6373	12.6525	13.391	12.865
CLDN3	75.4253	68.9653	71.4671	22.5142	21.7368	23.3424	20.1464	23.9869	24.5574	30.9087	29.7758	33.5093
ZNF525	26.1265	25.3447	26.2703	15.6711	15.8785	15.4562	2.81402	2.88118	2.17626	11.9465	10.9632	11.0191
FBXO44	44.7224	53.7403	39.2131	39.3368	39.4915	38.1457	18.1915	18.5416	17.7881	19.8005	21.3929	18.9114
ZNF717	8.83233	10.2607	8.84429	6.86502	7.84441	7.04966	3.66071	3.83239	3.02386	4.10351	4.16971	3.92731
KTN1-AS1	1.23172	1.41978	0.937889	1.63401	1.42716	1.27526	2.06693	1.32341	1.20267	0.408144	0.566122	0.593334
FBXO2	118.315	121.346	129.794	93.4454	94.2927	98.1648	25.8616	27.9571	45.0601	54.3384	56.0461	50.9797
ZNF532	23.5128	26.6335	27.6677	23.0406	24.3017	22.9956	1.65604	1.58534	1.00795	11.3839	11.6164	10.9908
DRP2	0.721006	0.674649	0.459566	1.8314	1.56689	1.66295	0.112063	0.234355	0.194718	0.308866	0.228626	0.273122
KRBOX4	12.7778	13.1305	10.6263	7.87393	8.12386	7.53937	7.95645	7.08578	5.50939	4.97495	5.54146	5.45303
PDLIM7	145.653	160.526	138.461	56.8941	57.2163	58.907	22.5744	21.3814	22.3697	63.3947	65.1476	65.9072
LRRCC1	26.6772	24.5492	27.105	22.887	23.3736	22.2202	8.55412	11.2766	10.1597	11.9465	11.5184	10.793
KCNJ14	3.09432	3.99755	2.98249	3.56411	4.27151	4.12166	0.722182	0.606565	0.607063	1.52227	1.36087	1.52572
ZNF256	3.8654	3.78609	3.60149	5.03361	4.96014	5.51935	3.17511	2.9639	3.16131	1.54433	1.61127	1.77059
RFC4	58.8622	55.8851	51.8746	58.572	55.8391	55.9586	23.446	26.1788	24.5002	23.4297	25.7041	23.8276
GNAI2	333.836	323.882	357.336	385.592	386.622	396.005	56.0687	62.9449	69.2167	143.457	149.304	151.781
MPHOSPH9	35.0289	35.112	36.362	26.9666	26.8267	25.7603	16.5728	18.2521	14.7299	16.0721	16.374	14.2118
TTBK2	6.22869	7.23989	6.60274	8.76222	9.68077	9.11049	7.19691	6.89279	5.78428	3.03351	2.76529	2.99493
DENND4B	77.1877	96.3742	78.4356	81.141	84.4123	83.0146	42.4469	39.4405	39.9058	36.7881	37.1572	36.5042
RAB28	29.1907	28.2648	28.0804	23.4573	22.7748	23.924	13.3977	12.5035	12.3933	12.9282	12.6724	11.9138
ZNF658B	1.05147	1.15798	0.900373	1.05278	1.38724	1.03041	0.846696	0.827134	0.733058	0.540516	0.381044	0.442646
SLC38A9	22.922	21.1256	22.4155	17.8644	17.8645	18.5066	9.17669	8.68491	8.47598	9.93887	9.67851	9.54044
ZFP14	7.61062	7.81385	8.01895	6.07543	5.69868	5.88662	2.51518	2.41247	2.2679	3.3534	3.45117	3.48466
GYLTL1B	13.9995	16.1815	13.3931	9.7821	10.3195	10.651	26.1729	33.5403	39.4477	6.06701	6.73903	6.33832
TMEM67	44.422	42.6842	41.9236	34.8186	33.9925	34.677	12.9993	12.3105	9.78174	18.4106	18.6929	19.5895
C9orf91	12.3072	14.5503	13.4681	16.669	16.7567	17.0579	20.4701	15.5363	12.8629	5.97876	5.8463	5.89567
ZNF707	40.106	46.2084	40.8544	48.9544	51.6274	48.3478	12.5635	11.4282	12.84	18.6974	18.5623	18.6571
OSGEPL1	9.2429	9.25377	8.65671	8.31259	7.32545	8.28412	3.63581	4.50788	4.14636	3.86083	3.99552	4.08741
STARD3NL	74.3037	61.4233	57.6708	37.3628	35.2001	35.2279	25.9612	30.7556	28.6809	28.2943	28.2299	28.546
MTL5	7.0899	8.08572	7.49373	8.76222	9.07198	8.48816	7.38369	8.5057	8.88832	3.13278	3.15722	3.68244
SDSL	11.2257	9.19336	10.0635	10.4949	10.3195	9.52878	12.053	9.5534	8.64779	3.79464	4.82292	4.79376
FTL	1664.03	1400.89	1690.65	1375.31	1343.49	1352.25	980.461	955.216	993.064	658.844	690.691	742.873
HSPH1	374.723	358.108	414.256	261.923	259.534	265.857	109.971	107.086	134.768	170.031	175.955	158.882
KSR2	0.961342	1.30902	1.35056	3.45444	3.30344	3.89721	0.460702	0.565208	0.71015	0.650825	0.35927	0.583916
LOC100134368	0.98137	0.936453	0.797206	1.43661	1.36728	1.07122	1.14553	0.813349	0.962138	0.430206	0.435479	0.32963
ABCB9	16.1425	17.0273	15.0813	11.6354	11.3175	11.61	7.62026	9.62233	8.36144	6.97155	7.02209	7.25186
NFIL3	38.4637	35.9981	39.2319	22.6567	22.136	21.7917	43.5177	35.8701	31.9567	17.473	16.3631	16.2272
C11orf45	3.16442	3.41352	3.54522	3.35574	3.69266	3.3871	2.81402	2.61926	2.2679	1.56639	1.48063	1.4127
ZNF394	77.4882	79.6187	76.9913	95.1781	93.5741	95.0735	13.2981	13.758	15.5431	34.4386	34.4355	34.2721
FMO4	1.35189	1.08749	1.26615	0.899251	0.778453	1.02021	1.14553	1.41991	1.22558	0.463299	0.5008	0.668678
LYRM7	33.667	33.0679	30.8284	21.6149	20.659	22.6283	25.0647	26.8681	24.6605	14.3733	14.2946	14.3248
ASCL2	2.89404	2.83957	2.62609	2.2262	2.38526	2.51992	30.5184	33.2922	30.3646	0.915567	1.29555	1.47863
SP4	11.0154	11.1267	12.2113	9.7821	11.0181	9.93686	9.12688	8.13349	7.63983	5.26175	5.01889	4.88795
TSNARE1	23.1523	29.9564	21.7778	38.0208	40.2001	38.0539	21.9643	23.6698	21.1327	10.3801	11.6382	11.0567
FUOM	10.2543	8.74023	8.46914	3.28994	3.00403	3.69317	0.97121	1.03392	0.985046	3.9601	4.32212	3.86138
PARPBP	24.6544	23.6933	20.4366	26.0015	27.0163	25.0156	15.888	17.6455	17.5247	10.2808	9.91802	10.228
NEAT1	727.636	1072.7	506.61	614.715	683.751	655.884	810.139	740.823	408.68	348.114	349.014	323.405
GRIK2	14.6805	13.3822	15.5033	27.6794	28.7928	27.6375	0.124514	0.151641	0.183264	7.08186	5.94428	6.25356
RTCA-AS1	1.17164	1.59096	1.06919	0.99795	1.3074	1.25486	0.410897	0.537637	0.435253	0.705979	0.5008	0.489736
SPSB2	15.5617	15.8895	13.2805	15.3531	15.2597	15.6603	14.4934	15.4398	11.8664	6.57443	6.27089	6.95991
STMN1	281.613	250.818	242.801	261.342	254.654	251.798	87.6579	116.681	110.898	111.677	116.948	114.702
NFIA-AS2	0.710992	0.594094	0.731553	4.79235	4.6308	4.22368	0.0498056	0.0275711	0.0343621	0.330928	0.326609	0.244868
MRGBP	66.8233	68.5927	69.1505	78.7832	79.8314	78.995	35.0507	36.3801	36.2978	30.3792	30.2113	30.0717
LINC01521	2.6537	2.65832	3.23572	1.6669	1.82637	1.918	3.28717	3.52911	3.01241	0.970722	1.3391	1.47863
CLIC2	0.771076	0.50347	0.67528	1.09665	1.28744	1.09163	0.0871599	0.096499	0.0801782	0.297835	0.35927	0.207196
GOLT1B	76.1263	68.0389	58.4868	43.2957	40.3898	43.0019	24.1308	25.2827	21.9803	30.5115	29.7758	29.5631
TERF1	80.6326	73.9194	80.4521	77.4233	75.2205	76.4649	28.4764	30.921	30.903	34.968	35.3064	33.9425
ZNF221	3.44481	3.63505	3.47019	2.88418	3.41322	3.00962	0.722182	0.647922	0.481069	1.50021	1.5895	1.59164
BRD8	126.336	137.044	122.057	131.455	134.094	131.189	48.8967	51.1031	48.7598	56.3129	58.8114	55.9053
[truncated: 12,869 more rows]

## Sheet: PurIST
	NORMO-PCO_Normoxia		HYPO-PCO_Hypoxia
GPR87	18.7937		1.89971
KRT6A	0.110032		223.79
BCAR3	18.541		79.1503
PTGES	2.28372		49.7213
ITGA3	325.258		503.922
C16orf74	36.9561		28.1442
S100A2	6.25216		209.091
KRT5	0.453984		85.1538
REG4	373.377		0.0127169
ANXA10	645.286		0.0682665
GATA6	145.314		10.6038
CLDN18	912.569		0.00646429
LGALS4	347		0.280409
DDC	76.0331		0.0752096
SLC40A1	148.849		6.04314
CLRN3	4.10719		0.035945
	Basal-like	classical	Basal-like	Classical
GPR87/REG4	4.23217	8.54449	0.925782	-6.29711
KRT6A/ANXA10	-3.184	9.33379	7.806	-3.87268
BCAR/GATA6	4.21264	7.18303	6.30652	3.40651
PTGES/CLDN18	1.19138	9.83379	5.63579	-7.27329
ITGA3/LGALS4	8.34544	8.43879	8.97706	-1.8344
C16orf74/DDC	5.20774	6.24855	4.81477	-3.73294
S100A2/SLC40A1	2.64435	7.21771	7.70799	2.5953
KRT5/CLRN3	-1.13929	2.03815	6.412	-4.79806
